# Supplementary material for: Pharmacological inhibition of tyrosine protein-kinase 2 reduces islet inflammation and delays type 1 diabetes onset in mice
Source: eBioMedicine. 2025 May 6;117:105734. doi: 10.1016/j.ebiom.2025.105734 (PMC12173048; doi:10.1016/j.ebiom.2025.105734)
Supplement: TYK2i_Raw Data [file mmc5.xlsx]

## Sheet: Fig. 1
Figure 1	Group ID
Figure 1B	pSTAT1									pSTAT2									pSTAT1-All cytokine combination							pSTAT2-All cytokine combination
	TYK2i			TYK2i+IFNɑ					Figure 1C	TYK2i			TYK2i+IFNɑ					Figure 1E	TYK2i		TYK2i+IFNɑ+TNFɑ		TYK2i+IFNɑ+IL-1β		Figure 1F	TYK2i		TYK2i+IFNɑ+TNFɑ		TYK2i+IFNɑ+IL-1β
	0	0.003	3	0	0.003	0.03	0.3	3		0	0.003	3	0	0.003	0.03	0.3	3		0	0.3	0	0.3	0	0.3		0	0.3	0	0.3	0	0.3
	0.0274	0.0207	0.00291	1	0.806	0.363	0.2	0.0848		0	0	0	1	0.492	0.183	0.0897	0.0179		0.0475	0.0525			1	0.343		0.036	0			1	0.46
	0.0248		0	1	0.726	0.309	0.243	0.0478		0.0357		0	1	0.587	0.325	0.19	0.186		0.049	0.0151			1	0.361		0	0			1	0.303
	0.0209	0.028	0	1	1.08	0.45	0.186	0.0537		0	0	0	1	1.27	0.281	0.191	0.139		0.0996	0.0427	0.756	0.17	1	0.338		0.0762	0.0201	0.309	0.0237	1	0.167
	0.0664	0.0636	0.000211	1	0.667	0.417	0.241	0.0927		0	0	0	1	0.522	0.246	0.156	0.0386		0.0278	0.0327	1	0.116	0.708	0.124		0.00982	0.0307	1	0.123	0.69	0.201
	0.184	0.13	0.297	1	0.691	0.362	0.191	0.137		0.0138018	0	0	1	0.225139	0.0636834	0.0507459	0.0439474		0.18	0.204	1	0.258	0.479	0.267		0	0	0.524462	0.0256714	1	0.17028
	0.171	0.034	0	1	0.545	0.31	0.165	0.105											0	0	0.524462	0.0256714	1	0.17028
Mean	0.0824167	0.05526	0.0500202	1	0.7525	0.3685	0.204333	0.0868333		0.0099	0	0	1	0.6192	0.2197	0.1355	0.08509		0.06732	0.05783	0.8201	0.1424	0.8645	0.2672		0.0244	0.01016	0.6112	0.05746	0.938	0.2603
Std. Error of Mean	0.03085	0.02006	0.0494	0	0.07416	0.02312	0.01281	0.01355		0.006982	0	0	0	0.174	0.0454	0.02806	0.03275		0.02618	0.03024	0.1141	0.04869	0.09065	0.0406		0.01453	0.006443	0.2041	0.03278	0.062	0.05569
Statistics	One Way AVONA
	Apoptosis									CHOP											ATF3
Figure 1G	TYK2i		TYK2i+IFNɑ		TYK2i+IFNɑ+TNFɑ		TYK2i+IFNɑ+IL-1β		Figure 1H	TYK2i					TYK2i+IFNɑ					Figure 1I	TYK2i					TYK2i+IFNɑ
	0	0.3	0	0.3	0	0.3	0	0.3		0	0.003	0.03	0.3	3	0	0.003	0.03	0.3	3		0	0.003	0.03	0.3	3	0	0.003	0.03	0.3	3
	12.5	9.5					21	15.7		0.513	0.286	0.276	0.393	0.866	1	0.83	0.775	0.491	0.551		0.979	0.736	0.55	0.635	0.916	1	1.23	0.706	0.624	0.949
	9	10.6					15.3	11.4		0.214			0.28	0.483	1	0.687	0.429	0.228	0.622		0.443			0.417	0.839	1	0.546	0.551	0.298	0.792
	11	10.2			22.5	18.1	16.4	15.6		0.406	0.539	0.418	0.327	0.793	1	0.841	0.545	0.468	0.754		0.498	0.745	1.18	0.701	0.66	1	1.38	0.855	0.788	0.776
	11.4	9.8			14.6	13.1	12.6	8.3		0.53	0.468	0.5	0.598	0.7	1	0.845	0.658	0.457	1.17		0.41	0.286	0.422	0.389	0.416	1	0.625	0.499	0.342	0.526
	7.5	6.5			13	10.3	10.1	9		0.289	0.303	0.326	0.424	0.923	1	1.24	0.848	0.715	0.789		0.819	0.713	0.743	0.455	0.719	1	1.39	1.02	0.851	0.804
	7.3	6.8	10.4	5.5	8.1	7.9	14.8	10.5		0.0742	0.601	0.475	0.438	0.529	1	0.657	0.664	0.478	0.624		0.821	0.494	0.476	0.532	0.447	1	0.655	0.47	0.497	0.556
	6.3	7.8	9	9.2	14	12.3	18.9	12.8
	8.5	9.3	11.9	8.6
Mean	9.188	8.813	10.43	7.767	14.44	12.34	15.59	11.9		0.3377	0.4394	0.399	0.41	0.7157	1	0.85	0.6532	0.4728	0.7517		0.6617	0.5948	0.6742	0.5215	0.6662	1	0.971	0.6835	0.5667	0.7338
Std. Error of Mean	0.7839	0.5547	0.8373	1.146	2.318	1.698	1.386	1.118		0.07291	0.06284	0.04289	0.04487	0.07321	0	0.08494	0.06189	0.06304	0.09125		0.09811	0.09	0.1376	0.05103	0.08281	0	0.1643	0.0895	0.09321	0.06613
Statistics	One Way AVONA
	CXCL10											MX1											HLA
Figure 1J	TYK2i					TYK2i+IFNɑ					Figure 1K	TYK2i					TYK2i+IFNɑ					Figure 1L	TYK2i					TYK2i+IFNɑ
	0	0.003	0.03	0.3	3	0	0.003	0.03	0.3	3		0	0.003	0.03	0.3	3	0	0.003	0.03	0.3	3		0	0.003	0.03	0.3	3	0	0.003	0.03	0.3	3
	0.00231	0.000649	0.000184	0.000105	0.000314	1	0.242	0.0119	0.000342	0.000278		0.0579	0.0132	0.0112	0.0115	0.0317	1	0.819	0.464	0.237	0.0793		0.318	0.25	0.232	0.223	0.308	1	0.884	0.486	0.323	0.345
	0.00115			0.000454	0.000372	1	0.292	0.0131	0.0046	0.00043		0.0136			0.00796	0.011	1	0.451	0.209	0.095	0.0402		0.202			0.203	0.438	1	0.893	0.547	0.314	0.352
	0.00341	0.00286	0.00111	0.000697	0.000772	1	0.471	0.0217	0.00315	0.000935		0.0335	0.0493	0.0189	0.0148	0.0143	1	0.897	0.528	0.317	0.143		0.405	0.525	0.735	0.516	0.48	1	1.18	0.74	0.623	0.697
	0.00428	0.000263	0.00387	0.000374	0.000385	1	0.389	0.0299	0.00106	0.000701		0.035	0.0139	0.0315	0.0132	0.0131	1	0.817	0.496	0.21	0.0933		0.291	0.249	0.258	0.297	0.273	1	0.871	0.679	0.332	0.393
	0.00053	0.000149	0.000453	0.000649	0.000587	1	0.117	0.00606	0.00117	0.000903		0.0121	0.00958	0.00853	0.0221	0.013	1	0.589	0.353	0.205	0.0812		0.274	0.179	0.211	0.231	0.204	1	0.617	0.359	0.31	0.206
	0.00513	0.0011	0.000565	0.000343	7.08e-05	1	0.148	0.01	0.000705	0.000444		0.0356	0.0319	0.0364	0.0168	0.0127	1	0.638	0.567	0.243	0.15		0.5	0.434	0.35	0.3	0.43	1	0.64	0.619	0.338	0.371
Mean	0.002802	0.001004	0.001236	0.000437	0.0004168	1	0.2765	0.01544	0.001838	0.0006152		0.03128	0.02358	0.02131	0.01439	0.01597	1	0.7018	0.4362	0.2178	0.09783		0.3317	0.3274	0.3572	0.295	0.3555	1	0.8475	0.5717	0.3733	0.394
Std. Error of Mean	0.0007327	0.000493	0.0006754	8.867e-05	9.805e-05	0	0.05594	0.003577	0.0006813	0.000111		0.006896	0.007511	0.00549	0.001971	0.003176	0	0.06948	0.05429	0.02952	0.01705		0.04309	0.06503	0.09738	0.04712	0.04467	0	0.0838	0.05635	0.05012	0.06629
Statistics
Figure 1N	DMSO	TYK2i	IFNɑ	IFNɑ+TYK2i	Figure 1O	DMSO	TYK	IFNa	IFNa+TYK
	648	641	1216	770		5.2337	-8.4974	43.261	12.933
	627	615	1370	789		-0.12706	-1.06735	45.119	33.2572
	632	626	1425	793		0.216104	5.97677	23.8244	24.8223
	605	638	1311	785		-5.32276	3.58802	48.6938	5.45704
						11.1646	0.875754	29.2969	2.36704
						0.00332627	3.00297	16.9719	3.35969
						-21.2017	-20.1671	18.8314	-1.83941
						10.0338	16.2884	15.0801	17.4035
						23.7006	6.0944	44.2408	30.3103
						-14.4685	-5.19202	18.4046	3.45882
						-13.7458	-10.1524	-8.62733	13.9774
						4.51369	9.25001	30.3647	24.0166
Mean	628	630	1331	784.3		-1.367e-06	2.605e-06	27.12	14.13
Std. Error of Mean	8.879	5.958	44.7	5.023		3.6	2.829	4.799	3.427
Statistics

## Sheet: Fig. 2C
		Vehicle																									TYK2i
Figure 2C	Days	1	2	3	4	5	6	7	8	9	10	11	12	13	14	15	16	17	18	19	20	21	22	23	24	25	1	2	3	4	5	6	7	8	9	10	11	12	13	14	15	16	17	18	19	20	21	22	23
	-2	244	233	253	317	251	178	246	177	172	164	162	170	186	263	197	305	360	216	209	161	197	225	180	221	201	212	202	178	170	155	165	172	165	195	169	172	164	184	242	223	201	207	202	206	176	188	161	199
	1						186	144	192	190	274	144	174	247	236	188	256	181	234	180	247	189	224	238	256	256	215	173					221	200	154	202	178	141	159	192	213	219	201	194	230	136	221	179	200
	4	165	194	206	172	210	226	176	168	206	226	160	226	277	183	143	205	191	183	207	162	368	206	144	155	304	185	192	168	165	204	178	206	170	176	158	181	151	136	179	350	161	208	154	188	172	169	176	227
	7	245	209	194	209	185	200	157	160	190	132	160	152	161	201	163	209	225	125	194	163	192	201	272	268	338	192	217	164	225	152	92	156	156	96	95	180	188	172	221	120	116	105	115	113	130	118	105	173
	11	213	464	550	600	535	325	580	189	206	201	347	539	292	431	304	590	437	222	273	631	247	611	584	516	480	164	235	177	202	178	136	229	154	159	158	139	335	126	196		168	148	180	163	147	160	175	212
	14	201	488	622	578	626	600	419	335	160	154	599	544	438	490	744	203	546	718	230	580	406	694	750	637	750	114	204	206	249	153	161	171	234	172	162	226	600	210	293		117	145	193	175	170	216	228	319
[truncated: 4 more columns]

## Sheet: Fig. 3
Figure 3	RIP-LCMV_Day3
Figure 3A	TYK2i_day3	TYK2i_y	Vehicle _day 3	Vehicle_y	Figure 3B	TYK2i_day 7	TYK2i_y	Vehicle _day 7	Vehicle_y	Figure 3C	TYK2i_day 14	TYK2i_y	Vehicle _day 14	Vehicle_y
	90.8027	0.00024654	93.2316	0.00022535		179.122	0.00013769	104.836	1.79075e-05		173.528	0.00022526	101.349	0.00108863
	134.139	0.00024767	150.429	0.00027002		287.15	0.00019012	209.671	0.00015409		278.75	0.00030527	182.299	0.00124183
	177.476	0.00025449	207.626	0.00029632		395.178	0.00022602	314.507	0.00026608		383.972	0.00040271	263.249	0.00130779
	220.812	0.00025299	264.823	0.00027909		503.205	0.00024104	419.342	0.00031102		489.194	0.00042231	344.2	0.00118918
	264.149	0.00021537	322.02	0.00023015		611.233	0.00019535	524.178	0.00030686		594.416	0.000339	425.15	0.000766773
	307.485	0.00018476	379.217	0.0002086		719.261	0.00015573	629.014	0.00027477		699.638	0.00026612	506.101	0.000386391
	350.822	0.00017901	436.414	0.00019702		827.288	0.0001554	733.849	0.00023772		804.86	0.00025811	587.051	0.000308382
	394.158	0.0001454	493.611	0.00020608		935.316	0.00017621	838.685	0.00022604		910.082	0.00025243	668.001	0.000317577
	437.495	0.00015729	550.808	0.00023007		1043.34	0.00020765	943.52	0.0002166		1015.3	0.00019442	748.952	0.000306357
	480.831	0.0001683	608.005	0.00025876		1151.37	0.00022248	1048.36	0.00022277		1120.53	0.00016919	829.902	0.000306888
	524.168	0.00020811	665.202	0.00028124		1259.4	0.00023576	1153.19	0.00022924		1225.75	0.00014047	910.852	0.000287337
	567.504	0.00025073	722.399	0.00031189		1367.43	0.00023848	1258.03	0.00024189		1330.97	0.00011317	991.803	0.000253776
	610.841	0.000261	779.596	0.00032364		1475.45	0.00023071	1362.86	0.00024213		1436.19	9.19165e-05	1072.75	0.000230573
	654.177	0.00029818	836.793	0.00036762		1583.48	0.00022322	1467.7	0.00024054		1541.41	9.59455e-05	1153.7	0.00022015
	697.514	0.00029611	893.99	0.00040046		1691.51	0.00021759	1572.53	0.00023567		1646.64	9.83215e-05	1234.65	0.000221843
	740.85	0.00026651	951.187	0.00039944		1799.54	0.0002339	1677.37	0.00023789		1751.86	9.7805e-05	1315.6	0.000221743
	784.187	0.00027783	1008.38	0.00038855		1907.57	0.00025058	1782.21	0.00023042		1857.08	9.5713e-05	1396.55	0.000211287
	827.523	0.0002687	1065.58	0.00037026		2015.59	0.00024871	1887.04	0.00022832		1962.3	9.50415e-05	1477.51	0.000208863
	870.86	0.00027395	1122.78	0.00037038		2123.62	0.00025534	1991.88	0.00022754		2067.52	9.19424e-05	1558.46	0.000207934
	914.196	0.0002625	1179.97	0.00037266		2231.65	0.00025306	2096.71	0.00022873		2172.75	9.16841e-05	1639.41	0.000199668
	957.533	0.00026857	1237.17	0.0003492		2339.68	0.00024853	2201.55	0.00022082		2277.97	9.73917e-05	1720.36	0.000192233
	1000.87	0.00027339	1294.37	0.00033355		2447.7	0.00023852	2306.38	0.0002145		2383.19	0.000104	1801.31	0.000176
	1044.21	0.00029642	1351.57	0.00034632		2555.73	0.00023138	2411.22	0.00021243		2488.41	0.00011087	1882.26	0.000166175
	1087.54	0.00034637	1408.76	0.00034754		2663.76	0.00022195	2516.05	0.00020987		2593.63	0.00010989	1963.21	0.000152764
	1130.88	0.00036978	1465.96	0.00033697		2771.79	0.00021475	2620.89	0.00020227		2698.86	0.00011183	2044.16	0.000135535
	1174.22	0.00038893	1523.16	0.00034839		2879.81	0.00019798	2725.73	0.00021311		2804.08	0.00011369	2125.11	0.000121627
	1217.55	0.0004544	1580.35	0.00034709		2987.84	0.00018856	2830.56	0.00021516		2909.3	0.00011488	2206.06	0.000112863
	1260.89	0.00046648	1637.55	0.00033794		3095.87	0.00018755	2935.4	0.00020865		3014.52	0.00011653	2287.01	0.00010639
	1304.22	0.00051129	1694.75	0.0003364		3203.9	0.00017831	3040.23	0.00020205		3119.74	0.00011983	2367.96	9.83238e-05
	1347.56	0.00050823	1751.95	0.00031412		3311.92	0.00016491	3145.07	0.00019734		3224.97	0.00011625	2448.91	7.9303e-05
	1390.9	0.00052037	1809.14	0.00032794		3419.95	0.00015326	3249.9	0.00018485		3330.19	0.00010741	2529.86	7.18673e-05
	1434.23	0.00052619	1866.34	0.00033616		3527.98	0.00013861	3354.74	0.00017128		3435.41	0.00010589	2610.81	5.54358e-05
	1477.57	0.00047462	1923.54	0.00031856		3636.01	0.00013647	3459.57	0.00016404		3540.63	0.00010811	2691.76	5.46723e-05
	1520.91	0.00043187	1980.73	0.00033437		3744.04	0.00013284	3564.41	0.00016234		3645.85	0.00011947	2772.71	4.73694e-05
	1564.24	0.00042448	2037.93	0.0003151		3852.06	0.00013447	3669.25	0.00015834		3751.08	0.0001382	2853.66	4.3054e-05
	1607.58	0.00041797	2095.13	0.00033542		3960.09	0.00014215	3774.08	0.00014548		3856.3	0.00014574	2934.61	4.19918e-05
	1650.92	0.00042104	2152.32	0.00034083		4068.12	0.00013753	3878.92	0.00013921		3961.52	0.00014458	3015.56	4.42822e-05
	1694.25	0.00044977	2209.52	0.00033583		4176.15	0.00012763	3983.75	0.00013248		4066.74	0.00012854	3096.51	4.67719e-05
	1737.59	0.00047236	2266.72	0.00033152		4284.17	0.00011667	4088.59	0.00011551		4171.96	0.00011953	3177.46	4.23569e-05
	1780.93	0.00050147	2323.92	0.00033189		4392.2	0.00011139	4193.42	0.00010196		4277.19	0.0001366	3258.41	3.52864e-05
	1824.26	0.00049546	2381.11	0.00031673		4500.23	0.00010219	4298.26	8.9753e-05		4382.41	0.00013716	3339.36	3.4888e-05
	1867.6	0.00044445	2438.31	0.00030717		4608.26	9.99629e-05	4403.1	7.32495e-05		4487.63	0.00014073	3420.31	2.64897e-05
	1910.94	0.00042285	2495.51	0.00029937		4716.28	9.65429e-05	4507.93	6.74181e-05		4592.85	0.00013711	3501.26	1.5834e-05
	1954.27	0.00039801	2552.7	0.00030144		4824.31	8.92631e-05	4612.77	5.96573e-05		4698.07	0.00013236	3582.22	1.6332e-05
	1997.61	0.00033498	2609.9	0.00027453		4932.34	7.91691e-05	4717.6	5.84686e-05		4803.3	0.00011829	3663.17	1.80913e-05
	2040.95	0.00033498	2667.1	0.00026474		5040.37	7.43224e-05	4822.44	5.6634e-05		4908.52	0.00010994	3744.12	2.20083e-05
	2084.28	0.00031451	2724.29	0.00023746		5148.39	6.71207e-05	4927.27	5.58243e-05		5013.74	0.00011358	3825.07	2.03154e-05
	2127.62	0.00030412	2781.49	0.00023527		5256.42	6.7668e-05	5032.11	5.50921e-05		5118.96	0.00012539	3906.02	2.13444e-05
	2170.96	0.00028716	2838.69	0.00022035		5364.45	5.48575e-05	5136.94	5.30163e-05		5224.18	0.00011955	3986.97	2.25395e-05
	2214.29	0.00029912	2895.89	0.00018531		5472.48	5.27077e-05	5241.78	4.42391e-05		5329.41	0.00012025	4067.92	1.76598e-05
	2257.63	0.00033648	2953.08	0.00018039		5580.51	4.8975e-05	5346.62	4.28609e-05		5434.63	0.00011986	4148.87	1.60996e-05
	2300.96	0.00034487	3010.28	0.00017665		5688.53	4.39036e-05	5451.45	4.35845e-05		5539.85	0.00011198	4229.82	1.60664e-05
	2344.3	0.00035263	3067.48	0.00017856		5796.56	4.13239e-05	5556.29	4.02683e-05		5645.07	9.3776e-05	4310.77	1.17179e-05
	2387.64	0.00035951	3124.67	0.00017405		5904.59	4.17734e-05	5661.12	3.82441e-05		5750.29	9.00312e-05	4391.72	1.27801e-05
	2430.97	0.00034618	3181.87	0.00016483		6012.62	3.78159e-05	5765.96	3.63233e-05		5855.52	8.09403e-05	4472.67	1.04564e-05
	2474.31	0.00034024	3239.07	0.00015926		6120.64	3.97702e-05	5870.79	3.12671e-05		5960.74	8.71386e-05	4553.62	1.12199e-05
	2517.65	0.00030212	3296.26	0.00014312		6228.67	3.41809e-05	5975.63	2.7124e-05		6065.96	8.56407e-05	4634.57	9.59338e-06
	2560.98	0.00030494	3353.46	0.00012015		6336.7	3.33698e-05	6080.47	2.24985e-05		6171.18	8.78618e-05	4715.52	9.49379e-06
	2604.32	0.00028822	3410.66	0.0001032		6444.73	3.29985e-05	6185.3	1.95441e-05		6276.4	8.94372e-05	4796.47	8.69711e-06
	2647.66	0.00027408	3467.86	8.65388e-05		6552.75	3.18064e-05	6290.14	2.02504e-05		6381.63	7.81252e-05	4877.42	6.0415e-06
	2690.99	0.00025061	3525.05	7.1743e-05		6660.78	2.6989e-05	6394.97	1.82348e-05		6486.85	6.8182e-05	4958.37	2.22407e-06
	2734.33	0.00020035	3582.25	5.68254e-05		6768.81	2.22205e-05	6499.81	1.73563e-05		6592.07	5.88844e-05	5039.32	3.81743e-06
	2777.67	0.00019553	3639.45	4.75983e-05		6876.84	1.85953e-05	6604.64	2.04141e-05		6697.29	5.54753e-05	5120.27	3.85063e-06
	2821	0.00018927	3696.64	4.46311e-05		6984.87	1.74324e-05	6709.48	1.988e-05		6802.51	6.11055e-05	5201.22	4.0498e-06
	2864.34	0.00015629	3753.84	4.43059e-05		7092.89	1.44423e-05	6814.31	2.06983e-05		6907.74	5.88328e-05	5282.17	2.55602e-06
	2907.68	0.00017175	3811.04	4.7639e-05		7200.92	1.46769e-05	6919.15	2.34374e-05		7012.96	5.45198e-05	5363.12	1.56017e-06
	2951.01	0.00018157	3868.23	4.57692e-05		7308.95	1.53804e-05	7023.99	2.14821e-05		7118.18	4.89412e-05	5444.07	3.65146e-07
	2994.35	0.00018695	3925.43	3.56886e-05		7416.98	1.56833e-05	7128.82	2.18181e-05		7223.4	4.54546e-05	5525.02	2.22407e-06
	3037.69	0.00017757	3982.63	2.7112e-05		7525	1.25076e-05	7233.66	1.82951e-05		7328.62	4.24846e-05	5605.97	1.69295e-06
	3081.02	0.00013457	4039.83	1.91044e-05		7633.03	1.13643e-05	7338.49	1.5289e-05		7433.85	3.56664e-05	5686.92	4.21577e-06
	3124.36	0.00013219	4097.02	1.20317e-05		7741.06	7.58272e-06	7443.33	1.41434e-05		7539.07	3.71127e-05	5767.88	5.04565e-06
	3167.69	0.00012462	4154.22	1.50803e-05		7849.09	7.35797e-06	7548.16	1.15335e-05		7644.29	3.59763e-05	5848.83	4.18258e-06
	3211.03	9.64504e-05	4211.42	1.78443e-05		7957.11	7.86609e-06	7653	1.1077e-05		7749.51	3.68544e-05	5929.78	4.18258e-06
	3254.37	9.06295e-05	4268.61	1.78849e-05		8065.14	9.2732e-06	7757.83	1.46258e-05		7854.73	3.79133e-05	6010.73	2.15768e-06
	3297.7	8.06778e-05	4325.81	1.99986e-05		8173.17	1.10907e-05	7862.67	1.51254e-05		7959.96	3.38844e-05	6091.68	2.85478e-06
	3341.04	6.9975e-05	4383.01	1.52429e-05		8281.2	1.04751e-05	7967.51	1.37386e-05		8065.18	2.69629e-05	6172.63	3.71785e-06
	3384.38	6.75966e-05	4440.2	1.42673e-05		8389.22	8.67713e-06	8072.34	1.31959e-05		8170.4	2.4406e-05	6253.58	1.49378e-06
	3427.71	4.76932e-05	4497.4	1.12594e-05		8497.25	6.43945e-06	8177.18	1.17575e-05		8275.62	1.64515e-05	6334.53	3.48548e-06
	3471.05	4.56903e-05	4554.6	1.01619e-05		8605.28	2.98032e-06	8282.01	9.11311e-06		8380.84	1.37655e-05	6415.48	5.31121e-06
	3514.39	4.8945e-05	4611.8	1.04871e-05		8713.31	2.267e-06	8386.85	6.6841e-06		8486.07	1.06147e-05	6496.43	5.47719e-06
	3557.72	3.55508e-05	4668.99	8.08887e-06		8821.34	2.25723e-06	8491.68	7.93306e-06		8591.29	1.33523e-05	6577.38	6.17428e-06
	3601.06	2.64128e-05	4726.19	5.08095e-06		8929.36	3.07804e-06	8596.52	7.51961e-06		8696.51	1.27583e-05	6658.33	4.14938e-06
	3644.4	1.46459e-05	4783.39	1.86979e-06		9037.39	3.18552e-06	8701.36	6.52044e-06		8801.73	1.04339e-05	6739.28	4.14938e-06
	3687.73	9.76396e-06	4840.58	-1.99e-06		9145.42	2.23768e-06	8806.19	5.93472e-06		8906.96	8.00622e-06	6820.23	3.98341e-06
	3731.07	1.56474e-05	4897.78	-2.85e-07		9253.45	1.53413e-06	8911.03	6.50322e-06		9012.18	9.14258e-06	6901.18	2.15768e-06
	3774.41	1.41452e-05	4954.98	1.58526e-06		9361.47	2.57969e-06	9015.86	6.4946e-06		9117.4	5.88844e-06	6982.13	3.05395e-06
	3817.74	1.26431e-05	5012.17	2.19497e-06		9469.5	3.42981e-06	9120.7	4.72883e-06		9222.62	6.35332e-06	7063.08	3.75104e-06
	3861.08	1.45833e-05	5069.37	2.39821e-06		9577.53	2.57969e-06	9225.53	3.63491e-06		9327.84	4.57129e-06	7144.03	3.08714e-06
	3904.42	1.23301e-05	5126.57	2.19497e-06		9685.56	2.82398e-06	9330.37	2.56683e-06		9433.07	5.29443e-06	7224.98	1.06224e-06
	3947.75	1.33316e-05	5183.77	1.58526e-06		9793.58	3.51776e-06	9435.2	1.9725e-06		9538.29	2.01447e-06	7305.93	2.32365e-07
	3991.09	8.63735e-06	5240.96	5.69066e-07		9901.61	3.02918e-06	9540.04	1.9122e-06		9643.51	2.04029e-06	7386.88	5.97511e-07
	4034.43	7.82368e-06	5298.16	-8.54e-07		10009.6	2.20837e-06	9644.88	2.67019e-06		9748.73	3.38327e-06	7467.83	1.79253e-06
	4077.76	6.88484e-06	5355.36	0		10117.7	1.59276e-06	9749.71	2.7994e-06		9853.95	2.06612e-06	7548.78	1.95851e-06
	4121.1	8.44958e-06	5412.55	0		10225.7	1.81751e-06	9854.55	2.84246e-06		9959.18	2.32439e-06	7629.73	1.79253e-06
	4164.43	6.88484e-06	5469.75	0		10333.7	8.30581e-07	9959.38	2.41179e-06		10064.4	4.15807e-06	7710.68	1.29461e-06
	4207.77	3.69278e-06	5526.95	-8.54e-07		10441.8	-4.1e-07	10064.2	2.07586e-06		10169.6	3.87398e-06	7791.63	-2.32e-07
	4251.11	2.56617e-06	5584.15	-1.14e-06		10549.8	-3.71e-07	10169.1	8.09672e-07		10274.8	2.91839e-06	7872.59	-1.63e-06
	4294.44	9.88913e-06	5641.34	1.01619e-06		10657.8	8.79439e-07	10273.9	1.82607e-06		10380.1	3.0217e-06	7953.54	8.29877e-07
	4337.78	2.22818e-05	5698.54	4.79642e-06		10765.8	2.50152e-06	10378.7	1.81745e-06		10485.3	5.63018e-06	8034.49	3.91702e-06
	4381.12	2.89163e-05	5755.74	9.3896e-06		10873.9	4.51445e-06	10483.6	1.98973e-06		10590.5	5.96592e-06	8115.44	7.66806e-06

## Sheet: Fig. 4
		Day 3
Figure 4		% CD11b+ cells													%cDCs/CD11b+ cells													%Macrophages/CD11b+ cells												% CD11b+ NK cells
	Figure 4A	Organs	Vehicle					TYK2i							Organs	Vehicle					TYK2i							Organs	Vehicle					TYK2i						Organs	Vehicle					TYK2i
		Blood	93.44	93.84	90.99	82.28	86.74	66.77	89.94	89.68	92.06	94.93			Blood	0.06	0.04	0.15	0.06	0.06	1.63	0.06	0.15	0.16	0.19			Blood	0.07	0.07	0.05	0.01	0.06	1.2	0.17	0.17	0.39	0.33		Blood	2.96	1.24	4.67	1.5	1.56	0.93	0.93	0.56	2.21
		Spleen	47.24	43.92	50.62	45.46	49.65	31.17	37.27	42.46	43.16	63.74			Spleen	1.77	1.3	1.35	1.79	3.52	3.07	3.06	2.73	4.21	3.57			Spleen	2.37	2.24	1.98	1.7	3.56	6.2	6.81	5.12	9.27	3.34		Spleen	0	0	0.01	0	0.03	0	0	0	0
		PLN	8.58	6.22	12.07	9.16	11.45	6.95	8.89	6.32	9.62	11.83			PLN	1.21	1.53	2.46	1.14	1.46	2.36	2.91	1.75	2.7	1.24			PLN	17.35	1.84	27.07	12.47	11.03	2.59	9.44	11.02	6.12	5.15		PLN	0.08	0.04	0.04	0.09	0.21	0.2	0.06	0.69	0.27
		Blood	Spleen	PLN				Blood	Spleen	PLN					Blood	Spleen	PLN					Blood	Spleen	PLN				Blood	Spleen	PLN					Blood	Spleen	PLN			Blood	Spleen	PLN					Blood	Spleen	PLN
	Mean	89.458	47.378	0.9.49605				86.676	43.56	8.722					0.074	1.946	1.56					0.438	3.328	2.192				0.052	2.37	13.952					0.452	6.148	6.864			2.386	0.008	0.092					0.944	0	0.296
	Std. Error of Mean	2.1945	1.25156	1.05185				5.06479	5.48488	0.984984					0.0193907	0.406529	0.236622					0.298788	0.258116	0.308503				0.0111355	0.318904	4.12955					0.192	0.977995	1.51107			0.645241	0.00583095	0.031209					0.352131	0	0.105385
	Statistics	2way ANOVA
		Day 7
		% CD11b+ cells													%cDCs/CD11b+ cells													%Macrophages/CD11b+ cells												% CD11b+ NK cells
	Figure 4B	Organs	Vehicle				TYK2i								Organs	Vehicle				TYK2i								Organs	Vehicle				TYK2i							Organs	Vehicle				TYK2i
		Blood	79.78	86.01	82.39	78.95	88.99	90.48	73.36	82.89					Blood	3.92	1.18	1.69	1.13	0.8	0.52	1.35	1.48					Blood	23.48	14.23	6.58	14.7	11.96	17.29	26.14	27.47				Blood	0.43	0.49	3.28	0.76	0.47	0.68	0.37	0.46
		Spleen	41.66	51.39	61.71	52.96	62.28	64.36	56.12	49.81					Spleen	3.57	3.28	3.4	1.91	1.62	2.57	1.75	3.01					Spleen	34.55	19.43	16.43	18	15.81	13.35	14.55	13.13				Spleen	1.59	0.78	2.6	0.76	0.56	0.54	0.52	0.65
		PLN	9.87	11.68	14.96	9.03	18.23	11.93	23.34	18.1					PLN	11.72	9.1	5.43	10.79	5.63	6.93	4.13	6.9					PLN	36.61	33.88	30.58	35.09	31.21	25.7	34.94	31.2				PLN	0.01	0	0.02	0.01	0.02	0.02	0.04	0.17
		Blood	Spleen	PLN				Blood	Spleen	PLN					Blood	Spleen	PLN				Blood	Spleen	PLN					Blood	Spleen	PLN				Blood	Spleen	PLN				Blood	Spleen	PLN				Blood	Spleen	PLN
	Mean	81.7825	51.93	11.385				83.93	58.1425	17.9					1.98	3.04	9.26				1.0375	2.2375	5.8975					14.7475	22.1025	34.04				20.715	14.21	30.7625				1.24	1.4325	0.01				0.495	0.5675	0.0625
	Std. Error of Mean	1.58834	4.10765	1.31367				3.88708	3.28249	2.33423					0.658926	0.381335	1.38705				0.226876	0.33245	0.662487					3.45488	4.19415	1.28142				3.69054	0.6179	1.90333				0.683776	0.434538	0.00408248				0.0656379	0.0286865	0.0361421
	Statistics	2way ANOVA
		Day 14
		% CD11b+ cells													%cDCs/CD11b+ cells													%Macrophages/CD11b+ cells												% CD11b+ NK cells
	Figure 4C	Organs	Vehicle			TYK2i									Organs	Vehicle			TYK2i									Organs	Vehicle			TYK2i								Organs	Vehicle			TYK2i
		Blood	95.26	79.55	93.09	91.63	90.33	94.74							Blood	0.17	0.15	0.11	0.32	0.11	0.12							Blood	9.94	13.12	10.8	12.91	8.9	11.66						Blood	2.18	2.44	3.92	3.26	1.41	1.6
		Spleen	26.93	43.05	34.38	31.97	27.21	40.15							Spleen	7.22	4.37	4.05	12.81	8.67	5.61							Spleen	25.84	16.68	29.39	30.47	27.44	17						Spleen	0.13	0.11	0.09	0.08	0.11	2.36
		PLN	7.41	6.54	11.23	10	5.88	22.64							PLN	6.5	19.86	19.27	24.77	34.26	10.44							PLN	16	23.97	17.45	15.01	25.73	15.2						PLN	0	0	0.1	0.29	0.05	0.45
		Blood	Spleen	PLN		Blood	Spleen	PLN							Blood	Spleen	PLN		Blood	Spleen	PLN							Blood	Spleen	PLN		Blood	Spleen	PLN						Blood	Spleen	PLN		Blood	Spleen	PLN
	Mean	89.3	34.7867	8.39333		92.2333	33.11	12.84							0.143333	5.21333	15.21		0.183333	9.03	23.1567							11.2867	23.97	19.14		11.1567	24.97	18.6467						2.84667	0.11	0.0333333		2.09	0.85	0.263333
	Std. Error of Mean	4.91508	4.65788	1.4404		1.30831	3.77869	5.04227							0.0176383	1.00758	4.35833		0.0683943	2.08624	6.9234							0.94969	3.78632	2.45101		1.18463	4.07987	3.54209						0.54189	0.011547	0.0333333		0.587566	0.75505	0.116237
	Statistics	2way ANOVA
		Day 3													Day 3													Day 3												Day 3
		%Treg/CD4+ cells													MFI- PD1+ CD4+													MFI- PD1+ CD8+												MFI- PD1+ FoxP3+
	Figure 4D	Organs	Vehicle					TYK2i							Organs	Vehicle					TYK2i							Organs	Vehicle					TYK2i						Organs	Vehicle					TYK2i
		Blood	7.83	8.77	6.9	6.8	8.64	12.8	11.39	9.98	10.01	13.13			Blood	292.48	292.54	271.98	274.59	267.9	309.28	300.67	329.09	407.82	392.95			Blood	178.35	157.76	177.98	182.02	175.87	130.81	141.93	172.97	209.58	310.79		Blood	544.21	430.83	438.34	547.03	478.66	471.87	639.6	645.35	941.46
		Spleen	12.15	10.92	10.09	10.18	13.77	11.66	12.85	12.44	17.79	18.1			Spleen	314.24	303.85	261.31	275.65	311.64	313.51	328.68	333.43	443.98	395.65			Spleen	186.19	196.63	185.83	173.64	155.93	142.07	161.88	157.32	291.54	354.18		Spleen	751.72	672.23	622.99	614.76	756.22	688.15	731.28	757.17	1241.46
		PLN	16.92	12.89	13.07	20.07	10.64	13.58	16.72	11.05	18.44	18.92			PLN	502.96	480.55	407.69	474.11	364.86	546.38	523.97	382.64	537.6	549.14			PLN	375.74	396.49	275.39	312.17	245.59	361.68	349.24	235.66	368.13	356.09		PLN	938.9	730.77	795.64	882.19	792.18	1024.18	1436.89	824.28	1063.14
		Blood	Spleen	PLN				Blood	Spleen	PLN					Blood	Spleen	PLN				Blood	Spleen	PLN					Blood	Spleen	PLN				Blood	Spleen	PLN				Blood	Spleen	PLN				Blood	Spleen	PLN
	Mean	7.788	11.422	14.718				11.462	14.568	15.742					279.898	293.338	446.034				347.962	363.05	507.946					174.396	179.644	321.076				193.216	221.398	334.16				487.814	683.584	827.936				668.402	882.124	1063.18
	Std. Error of Mean	0.415733	0.693249	1.67601				0.666419	1.39271	1.50041					5.25808	10.5381	25.7679				22.018	24.6224	31.6321					4.27512	6.95716	28.7577				32.4238	42.7155	24.8213				24.9657	30.3775	36.7554				75.8799	104.238	101.839
	Statistics	2way ANOVA
		Day 7													Day 7													Day 7												Day 7
		%Treg/CD4+ cells													MFI- PD1+ CD4+													MFI- PD1+ CD8+												MFI- PD1+ FoxP3+
	Figure 4E	Organs	Vehicle				TYK2i								Organs	Vehicle				TYK2i								Organs	Vehicle				TYK2i							Organs	Vehicle				TYK2i
		Blood	3.11	2.59	3.24	2.41	1.57	1.79	1.68	2.13					Blood	763.47	1009.33	828.82	736.7	954.4	611.54	619.54	726.03					Blood	1100.62	994.25	1694.88	1554.99	2300.78	2108.22	1963.62	2415.85				Blood	635.72	503.95	493.25	419.45	656.98	466.4	741.83	627.1
		Spleen	7.65	7.12	12.04	4.37	5.6	6.76	4.54	5.65					Spleen	788.89	747.6	413.63	428.04	524.69	503.05	343.05	434.12					Spleen	913.5	884.66	655.75	1366.31	1941.82	2029.5	1715.83	1700.02				Spleen	1127.9	911.45	840.41	905.41	1758.25	1773.7	1360.29	1785.85
		PLN	10.2	8.1	10.59	7.96	8.72	8.08	8.61	8.63					PLN	480.98	406	370.21	319.68	505.36	489.64	304.93	398.57					PLN	480.68	500.59	406.21	446.3	2692.22	2457.41	1851.76	2111.79				PLN	1272.38	903.99	804.43	976.75	1385.94	1198.67	898.15	1107.58
		Blood	Spleen	PLN				Blood	Spleen	PLN					Blood	Spleen	PLN				Blood	Spleen	PLN					Blood	Spleen	PLN				Blood	Spleen	PLN				Blood	Spleen	PLN				Blood	Spleen	PLN
	Mean	2.8375	7.795	9.2125				1.7925	5.6375	8.51					834.58	594.54	394.217				727.878	451.228	424.625					1336.18	955.055	458.445				2197.12	1846.79	2278.3				513.092	946.293	989.388				623.077	1669.52	1147.59
	Std. Error of Mean	0.200057	1.58712	0.687936				0.121132	0.453328	0.145316					61.3785	100.685	33.9101				79.8891	40.9037	46.3239					170.526	148.716	20.7095				100.421	82.2119	185.533				44.9849	62.635	100.725				57.6018	103.232	101.341
	Statistics	2way ANOVA
		Day 14																	Day 14																	Day 14
		%Treg/CD4+ cells																	MFI- PD1+ CD4+																	MFI- PD1+ CD8+
	Figure 4F	Organs	Vehicle							TYK2i									Organs	Vehicle							TYK2i									Organs	Vehicle							TYK2i
		Blood	6.81	5.96	7.41	9.83	13.17	7.65	7.25	13.36	10.41	9.79	9.34	8.7	11.52	10.81			Blood	676.41	956.56	749.45	907.98	276.11	338.16	235.99	973.75	1631.5	2766.06	580.73	1447.74	1035.71	731.66			Blood	1182.19	754.4	847.13	806.06	221.01	202.86	229.51	702.43	1919.81	2450.37	1341.45	1479.2	835.48
		Spleen	14.42	9.23	11.43	13.74	15.44	12.29	13.04	13.53	12.9	12.01	13.53	10.1	12.55	13.84			Spleen	548.42	863.99	678.57	940.57	393.89	399.18	332.46	637.55	2514.77	3205.54	725.18	2246.49	1305.89	1548.3			Spleen	765.39	505.89	545.08	667.45	202.86	256.82	147.7	565	1929.52	2000.97	1065.47	555.43	440.45
		PLN	5.91	9.5	9.52	5.19	11.83	7.69	6.99	16.16	14.47	14.84	13.7	13.89	11.17	12.04			PLN	481.1	876.89	882.35	552.04	334.33	378.43	333.2	438.38	1268.06	1508.88	563.93	770.9	436.3	490.1			PLN	600.94	858.68	896.24	291.88	273.65	284.62	239.69	342.57	747.74	967.84	552.41	1350.36	810.44
		Blood	Spleen	PLN						Blood	Spleen	PLN							Blood	Spleen	PLN						Blood	Spleen	PLN							Blood	Spleen	PLN						Blood	Spleen	PLN
	Mean	8.29714	12.7986	8.09						10.5614	12.6371	13.7529							591.523	593.869	548.334						1309.59	1740.53	782.364							606.166	441.599	492.243						1457.46	989.333	851.719
	Std. Error of Mean	0.926727	0.777926	0.880381						0.585286	0.486688	0.638397							115.018	91.1092	90.6324						280.181	361.052	164.395							146.764	91.053	109.558						227.343	265.841	132.589
	Statistics	2way ANOVA
[truncated: 17 more columns]

## Sheet: Fig. 5
						Blood Glucose
Figure 1C	Vehicle Treated	TYK2 inhibitor		Figure 1E	Weeks of age	Vehicle																																		TYK2 inhibitor
	5.8	2.26667			6	132	118	118	103	131	100	96	109	125	110	117	110	118	102	102	124	128	116	132	124	140	127	117	146	129	117	136	162	108	154	116	134	134	173	104	120	148	131	135	123	135	129	121	129
	0.9	0.5			7	107	131	113	156	107	101	116	189	127	115	127	101	107	118	103	122	113	122	133	108	95	107	114	128	106	120	148	116	116	130	112	107	129	115	138	114	123	123	173	123	150	115	112	147
	1.86667	2.16667			8	113	111	113	135	109	117	127	122	110	108	140	98	149	116	106	108	113	124	119	99	71	89	115	77	149	125	123	102	109	100	134	119	117	104	110	136	102	112	116	106	137	100	114	126
	1.56667	1.23333			9	174	152	111	97	111	100	119	135	120	125	87	77	110	96	63	108	112	131	103	101	192	85	121	140	159	108	125	132	129	97	141	145	109	109	112	108	103	101	95	93	113	105	119	115
	2.4375	0.694444			10	126	118	101	98	115	116	112	90	124	139	130	112	81	120	118	119	136	138	99	124	125	132	103	138	84	119	115	164	126	181	141	139	91	113	141	121	111	132	135	98	134	100	93	117
	2.73333	0.333333			11	110	123	111	125	129	114	123	109	126	128	106	120	121	97	130	112	137	183	156	61	173	150	111	113	113	109	157	181	122	115	155	214		142	118	122	114	108	96	93	107	111	124	110
	1.75556	2.06667			12	110	111	119	167	135	84	132	116	124	136	83	98	77	99	104	105	170	170	99	119	163	105	94	145	139	62	128	165	118	139	128	155	106	122	100	101	114	110	107	109	134	103	116	115
	1.29167	1.73333			13	90	107	123	114	105	122	131	156	162	123	80	95	112	133	117	181	152	130	157	129	160	154	97	173	151	106	147	145	175	104	104	202	132	107	120	102	118	128	92	109	101	104	116	113
	2.475	1.72222			14	111	95	169	129	114	112	113	125	117	124	89	99	129	132	108	151	117	165	150	152	157	127	173	100	145	91	158	151	163	127	132	154	118	101	109	92	123	119	137	100	133	88	105	127
					15	150	136	115	103	135	135	111	148	113	137	108	125	118	126	106	117	124	282	179	110	129	106	189	105	253	95	179	131	127	133	116	217	96	98		108	103	121	126	112	138	105	95	156
					16	129	144	303	119	120	112	91	102	112	131	117	99	80	117	140	111	146	156	145	119	166	132	139	115	434	122	167	108	113	148	159	304	132	110	106	95	128	142	121	117	109	122	147	128
					17	151	122	301	128	106	122	161	101	132	142	118	105	95	119	119	137	181	248	113	116	89	116	123	115		110	250	101	178	119	136		120	141	91	105	123	186	109	142	123	111	154	130
					18	152	109	238	128	112	174	149	98	144	116	132	115	96	130	152	172	133	531	124	132	154	138	134	112		107	462	127	125	120	134		102	145	117	88	127	190	88	136	128	77	143	135
					19	145	77		147	133	121	241	126	171	137	148	88	85	141	150	126	137		113	150	163	190	141	111		121		159	134	176	134		110	134	112	142	110	226	113	122	129	118	258	126
					20	184	142		220	102	138	164	151	214	115	155	101	90	150	159	137	128		113	137	143	120	99	101		117		150	165	233	164		117	142	88	107	183	420	97	121	113	110	188	145
					21	244	119		240	108	142	440	120	162	135	148	88	103	185	138	199	174		166	126	150	195	144	119		109		158	184	313	232		116	142	120	114	211	571	104	117	144	121	269	152
					22	387	119		241	178	126	472	179	417	151	177	110	85	159	154	214	197		128	150	139	187	158	95		82		120	242	491	173		101	179	106	111	195	709	100	115	121	95	297	181
					23	382	108		260	103	138	628	189	464	102	201	134	132	161	175	138	134		166	132	180	224	151	125		108		171	263		500		124	179	154	153	148	740	164	106	137	98	386	223
					24	442	101		560	145	128	622	152	480	141	336	102	133	162	195	143	209		153	151	227	183	119	111		100		162	166		342		141	163	123	125	118	651	113	103	126	122	414	182
Mean	2.314	1.413
Std. Error of Mean	0.4785	0.7475
Statistics	One Sample T and Wilcoxon test
[truncated: 50 more columns]

## Sheet: Fig. 6
Figure 6D. Volcanoplots representing differentially expressed genes from islets, pancreatic lymph nodes and spleen in day 3 time point - LCMV model							Figure 6E. Volcanoplots representing differentially expressed genes from islets, pancreatic lymph nodes and spleen in day 7 time point - LCMV model
Gene	Contrast	Tissue	Estimate	Pr(>|t|)	FDR		Gene	Contrast	Tissue	Estimate	Pr(>|t|)	FDR
0610009B22Rik	3day_Drug - 3day_Vehicle	Pancreatic islets	0.227803	0.300127	0.774313		0610009B22Rik	7day_Drug - 7day_Vehicle	Pancreatic islets	-0.53669	0.0590108	0.931549
0610030E20Rik	3day_Drug - 3day_Vehicle	Pancreatic islets	0.0229414	0.893215	1		0610030E20Rik	7day_Drug - 7day_Vehicle	Pancreatic islets	0.131878	0.562371	0.931549
1110004F10Rik	3day_Drug - 3day_Vehicle	Pancreatic islets	-0.478507	0.45053	0.774313		1110004F10Rik	7day_Drug - 7day_Vehicle	Pancreatic islets	-0.262223	0.313744	0.931549
Eola1	3day_Drug - 3day_Vehicle	Pancreatic islets	0.321196	0.223079	0.774313		Eola1	7day_Drug - 7day_Vehicle	Pancreatic islets	-0.240615	1	1
1110025L11Rik	3day_Drug - 3day_Vehicle	Pancreatic islets	-0.117563	1	1		1110025L11Rik	7day_Drug - 7day_Vehicle	Pancreatic islets	0.0988006	1	1
1110032A03Rik	3day_Drug - 3day_Vehicle	Pancreatic islets	0.201199	0.373887	0.774313		1110032A03Rik	7day_Drug - 7day_Vehicle	Pancreatic islets	-0.257385	0.477631	0.931549
1110059E24Rik	3day_Drug - 3day_Vehicle	Pancreatic islets	-0.500047	0.192958	0.774313		1110059E24Rik	7day_Drug - 7day_Vehicle	Pancreatic islets	0.0880167	0.659837	0.949136
1110059G10Rik	3day_Drug - 3day_Vehicle	Pancreatic islets	-0.210776	0.602719	0.775086		1110059G10Rik	7day_Drug - 7day_Vehicle	Pancreatic islets	-0.161359	0.544812	0.931549
1110065P20Rik	3day_Drug - 3day_Vehicle	Pancreatic islets	-1.31029	0.586155	0.774313		1110065P20Rik	7day_Drug - 7day_Vehicle	Pancreatic islets	-0.0925798	0.522442	0.931549
1190007I07Rik	3day_Drug - 3day_Vehicle	Pancreatic islets	-0.0476979	1	1		1190007I07Rik	7day_Drug - 7day_Vehicle	Pancreatic islets	0.0024151	0.989471	1
1500009C09Rik	3day_Drug - 3day_Vehicle	Pancreatic islets	-0.289963	0.463345	0.774313		1500009C09Rik	7day_Drug - 7day_Vehicle	Pancreatic islets	-0.000171674	0.999291	1
1500009L16Rik	3day_Drug - 3day_Vehicle	Pancreatic islets	-0.205044	1	1		1500009L16Rik	7day_Drug - 7day_Vehicle	Pancreatic islets	-0.122808	0.501153	0.931549
1520401A03Rik	3day_Drug - 3day_Vehicle	Pancreatic islets	-0.0286308	0.999999	1		1520401A03Rik	7day_Drug - 7day_Vehicle	Pancreatic islets	0.0521627	0.795057	1
1600014C10Rik	3day_Drug - 3day_Vehicle	Pancreatic islets	-0.0644793	0.619363	0.784665		1600014C10Rik	7day_Drug - 7day_Vehicle	Pancreatic islets	-0.177171	0.565851	0.931549
1700001L19Rik	3day_Drug - 3day_Vehicle	Pancreatic islets	0.287482	0.224675	0.774313		1700001L19Rik	7day_Drug - 7day_Vehicle	Pancreatic islets	-0.215455	0.48521	0.931549
1700001O22Rik	3day_Drug - 3day_Vehicle	Pancreatic islets	0.317976	0.0456781	0.597216		1700001O22Rik	7day_Drug - 7day_Vehicle	Pancreatic islets	-0.321292	0.374396	0.931549
1700001P01Rik	3day_Drug - 3day_Vehicle	Pancreatic islets	0.272379	0.282791	0.774313		1700001P01Rik	7day_Drug - 7day_Vehicle	Pancreatic islets	0.153516	0.45329	0.931549
1700010B08Rik	3day_Drug - 3day_Vehicle	Pancreatic islets	0.196632	0.390068	0.774313		1700010B08Rik	7day_Drug - 7day_Vehicle	Pancreatic islets	0.121885	0.632796	0.934899
1700010I14Rik	3day_Drug - 3day_Vehicle	Pancreatic islets	0.304278	0.202117	0.774313		1700010I14Rik	7day_Drug - 7day_Vehicle	Pancreatic islets	-0.353724	0.231482	0.931549
1700013D24Rik	3day_Drug - 3day_Vehicle	Pancreatic islets	0.181528	0.270388	0.774313		1700013D24Rik	7day_Drug - 7day_Vehicle	Pancreatic islets	-0.330043	0.275476	0.931549
1700013F07Rik	3day_Drug - 3day_Vehicle	Pancreatic islets	0.267943	0.0394198	0.540893		1700013F07Rik	7day_Drug - 7day_Vehicle	Pancreatic islets	-0.497728	0.593259	0.931549
1700016K19Rik	3day_Drug - 3day_Vehicle	Pancreatic islets	0.591527	0.585007	0.774313		1700016K19Rik	7day_Drug - 7day_Vehicle	Pancreatic islets	-0.114028	0.619519	0.931549
1700019D03Rik	3day_Drug - 3day_Vehicle	Pancreatic islets	-0.121937	0.461394	0.774313		1700019D03Rik	7day_Drug - 7day_Vehicle	Pancreatic islets	-0.17334	0.522173	0.931549
1700020A23Rik	3day_Drug - 3day_Vehicle	Pancreatic islets	0.0116202	0.932926	1		1700020A23Rik	7day_Drug - 7day_Vehicle	Pancreatic islets	0.0559309	0.806961	1
1700020L24Rik	3day_Drug - 3day_Vehicle	Pancreatic islets	0.278551	0.455487	0.774313		1700020L24Rik	7day_Drug - 7day_Vehicle	Pancreatic islets	0.0182451	0.93388	1
1700022I11Rik	3day_Drug - 3day_Vehicle	Pancreatic islets	0.466009	0.191299	0.774313		1700022I11Rik	7day_Drug - 7day_Vehicle	Pancreatic islets	-0.390721	0.263439	0.931549
1700024J04Rik	3day_Drug - 3day_Vehicle	Pancreatic islets	-0.606868	0.00101642	0.0411694		1700024J04Rik	7day_Drug - 7day_Vehicle	Pancreatic islets	-0.458634	0.597992	0.931549
1700025G04Rik	3day_Drug - 3day_Vehicle	Pancreatic islets	-0.0593877	0.69386	0.846481		1700025G04Rik	7day_Drug - 7day_Vehicle	Pancreatic islets	-0.122743	0.487395	0.931549
1700028J19Rik	3day_Drug - 3day_Vehicle	Pancreatic islets	-0.134593	0.412384	0.774313		1700028J19Rik	7day_Drug - 7day_Vehicle	Pancreatic islets	0.176006	0.432464	0.931549
1700028K03Rik	3day_Drug - 3day_Vehicle	Pancreatic islets	0.0434414	0.675976	0.829657		1700028K03Rik	7day_Drug - 7day_Vehicle	Pancreatic islets	0.0593933	0.694214	0.967932
Ndufb11b	3day_Drug - 3day_Vehicle	Pancreatic islets	-0.193654	1	1		Ndufb11b	7day_Drug - 7day_Vehicle	Pancreatic islets	-0.352344	0.249557	0.931549
1700066M21Rik	3day_Drug - 3day_Vehicle	Pancreatic islets	0.183491	0.328582	0.774313		1700066M21Rik	7day_Drug - 7day_Vehicle	Pancreatic islets	0.375141	0.594535	0.931549
1700067K01Rik	3day_Drug - 3day_Vehicle	Pancreatic islets	-0.0802962	0.506262	0.774313		1700067K01Rik	7day_Drug - 7day_Vehicle	Pancreatic islets	-0.117618	0.603533	0.931549
1700094D03Rik	3day_Drug - 3day_Vehicle	Pancreatic islets	-0.0697751	0.999995	1		1700094D03Rik	7day_Drug - 7day_Vehicle	Pancreatic islets	-0.133255	0.530964	0.931549
1700109H08Rik	3day_Drug - 3day_Vehicle	Pancreatic islets	-0.0420872	0.692962	0.845777		1700109H08Rik	7day_Drug - 7day_Vehicle	Pancreatic islets	-0.356995	0.592261	0.931549
1700113H08Rik	3day_Drug - 3day_Vehicle	Pancreatic islets	0.0390542	1	1		1700113H08Rik	7day_Drug - 7day_Vehicle	Pancreatic islets	-0.334861	0.319719	0.931549
1700122O11Rik	3day_Drug - 3day_Vehicle	Pancreatic islets	0.287411	0.476217	0.774313		1700122O11Rik	7day_Drug - 7day_Vehicle	Pancreatic islets	-0.232462	0.299052	0.931549
1700123O20Rik	3day_Drug - 3day_Vehicle	Pancreatic islets	0.242284	0.270406	0.774313		1700123O20Rik	7day_Drug - 7day_Vehicle	Pancreatic islets	0.22616	0.0524225	0.931549
1700129C05Rik	3day_Drug - 3day_Vehicle	Pancreatic islets	0.571417	0.043754	0.580522		1700129C05Rik	7day_Drug - 7day_Vehicle	Pancreatic islets	0.440124	0.450056	0.931549
1810009J06Rik	3day_Drug - 3day_Vehicle	Pancreatic islets	-0.345146	0.379609	0.774313		1810009J06Rik	7day_Drug - 7day_Vehicle	Pancreatic islets	-0.131238	0.507429	0.931549
1810037I17Rik	3day_Drug - 3day_Vehicle	Pancreatic islets	-0.155152	0.301243	0.774313		1810037I17Rik	7day_Drug - 7day_Vehicle	Pancreatic islets	0.0483319	1	1
2010109A12Rik	3day_Drug - 3day_Vehicle	Pancreatic islets	-0.310853	0.47899	0.774313		2010109A12Rik	7day_Drug - 7day_Vehicle	Pancreatic islets	-0.402692	0.301474	0.931549
Cracdl	3day_Drug - 3day_Vehicle	Pancreatic islets	-0.403638	0.246503	0.774313		Cracdl	7day_Drug - 7day_Vehicle	Pancreatic islets	-0.441317	0.2746	0.931549
2200002D01Rik	3day_Drug - 3day_Vehicle	Pancreatic islets	0.435744	0.0112357	0.202743		2200002D01Rik	7day_Drug - 7day_Vehicle	Pancreatic islets	-0.141044	0.581476	0.931549
2210418O10Rik	3day_Drug - 3day_Vehicle	Pancreatic islets	-0.489045	0.443482	0.774313		2210418O10Rik	7day_Drug - 7day_Vehicle	Pancreatic islets	0.406841	0.460364	0.931549
2310002L09Rik	3day_Drug - 3day_Vehicle	Pancreatic islets	-0.275734	0.323178	0.774313		2310002L09Rik	7day_Drug - 7day_Vehicle	Pancreatic islets	-0.0615526	0.775806	1
2310022A10Rik	3day_Drug - 3day_Vehicle	Pancreatic islets	-0.180465	0.11256	0.774313		2310022A10Rik	7day_Drug - 7day_Vehicle	Pancreatic islets	-0.680812	0.460334	0.931549
2310030G06Rik	3day_Drug - 3day_Vehicle	Pancreatic islets	-0.478196	0.403831	0.774313		2310030G06Rik	7day_Drug - 7day_Vehicle	Pancreatic islets	-0.35625	0.206232	0.931549
2310033P09Rik	3day_Drug - 3day_Vehicle	Pancreatic islets	0.420368	0.189335	0.774313		2310033P09Rik	7day_Drug - 7day_Vehicle	Pancreatic islets	-0.389548	0.22655	0.931549
2310039H08Rik	3day_Drug - 3day_Vehicle	Pancreatic islets	0.121889	0.331154	0.774313		2310039H08Rik	7day_Drug - 7day_Vehicle	Pancreatic islets	0.264067	0.29682	0.931549
2310057M21Rik	3day_Drug - 3day_Vehicle	Pancreatic islets	0.146718	0.461563	0.774313		2310057M21Rik	7day_Drug - 7day_Vehicle	Pancreatic islets	-0.54096	0.211578	0.931549
2310061I04Rik	3day_Drug - 3day_Vehicle	Pancreatic islets	0.527962	0.00113067	0.0431703		2310061I04Rik	7day_Drug - 7day_Vehicle	Pancreatic islets	0.602237	0.463946	0.931549
2310079G19Rik	3day_Drug - 3day_Vehicle	Pancreatic islets	0.314294	0.589772	0.774313		2310079G19Rik	7day_Drug - 7day_Vehicle	Pancreatic islets	-0.169234	0.424698	0.931549
2410002F23Rik	3day_Drug - 3day_Vehicle	Pancreatic islets	-0.345149	0.260237	0.774313		2410002F23Rik	7day_Drug - 7day_Vehicle	Pancreatic islets	-0.0728492	1	1
2410004P03Rik	3day_Drug - 3day_Vehicle	Pancreatic islets	0.483222	0.439144	0.774313		2410004P03Rik	7day_Drug - 7day_Vehicle	Pancreatic islets	0.361744	0.0736792	0.931549
2410137M14Rik	3day_Drug - 3day_Vehicle	Pancreatic islets	0.332697	0.00405328	0.103673		2410137M14Rik	7day_Drug - 7day_Vehicle	Pancreatic islets	-0.00195	0.999476	1
2610008E11Rik	3day_Drug - 3day_Vehicle	Pancreatic islets	0.197994	0.283798	0.774313		2610008E11Rik	7day_Drug - 7day_Vehicle	Pancreatic islets	-0.134823	0.511073	0.931549
2610028H24Rik	3day_Drug - 3day_Vehicle	Pancreatic islets	0.0228348	0.769509	0.919606		2610028H24Rik	7day_Drug - 7day_Vehicle	Pancreatic islets	0.170821	1	1
2610318N02Rik	3day_Drug - 3day_Vehicle	Pancreatic islets	0.132716	0.390626	0.774313		2610318N02Rik	7day_Drug - 7day_Vehicle	Pancreatic islets	-0.0596508	0.625427	0.931898
2610524H06Rik	3day_Drug - 3day_Vehicle	Pancreatic islets	-0.108048	0.580044	0.774313		2610524H06Rik	7day_Drug - 7day_Vehicle	Pancreatic islets	0.122238	0.610892	0.931549
2610528J11Rik	3day_Drug - 3day_Vehicle	Pancreatic islets	0.000343197	0.998015	1		2610528J11Rik	7day_Drug - 7day_Vehicle	Pancreatic islets	-0.173508	0.322224	0.931549
2700062C07Rik	3day_Drug - 3day_Vehicle	Pancreatic islets	-0.0267458	1	1		2700062C07Rik	7day_Drug - 7day_Vehicle	Pancreatic islets	-0.240481	0.513298	0.931549
2810004N23Rik	3day_Drug - 3day_Vehicle	Pancreatic islets	-0.097771	0.499421	0.774313		2810004N23Rik	7day_Drug - 7day_Vehicle	Pancreatic islets	-0.0135895	0.942118	1
Mtrfr	3day_Drug - 3day_Vehicle	Pancreatic islets	0.0436382	0.734796	0.885553		Mtrfr	7day_Drug - 7day_Vehicle	Pancreatic islets	-0.117329	0.616727	0.931549
2810459M11Rik	3day_Drug - 3day_Vehicle	Pancreatic islets	-0.231193	0.325751	0.774313		2810459M11Rik	7day_Drug - 7day_Vehicle	Pancreatic islets	-0.00549658	0.999995	1
3110040M04Rik	3day_Drug - 3day_Vehicle	Pancreatic islets	-0.37184	0.451814	0.774313		3110040M04Rik	7day_Drug - 7day_Vehicle	Pancreatic islets	-0.15575	0.369175	0.931549
3110082I17Rik	3day_Drug - 3day_Vehicle	Pancreatic islets	0.207383	0.396957	0.774313		3110082I17Rik	7day_Drug - 7day_Vehicle	Pancreatic islets	-0.128177	0.999998	1
3110082J24Rik	3day_Drug - 3day_Vehicle	Pancreatic islets	-0.202287	0.30508	0.774313		3110082J24Rik	7day_Drug - 7day_Vehicle	Pancreatic islets	0.194844	0.442287	0.931549
3830406C13Rik	3day_Drug - 3day_Vehicle	Pancreatic islets	0.127376	0.458209	0.774313		3830406C13Rik	7day_Drug - 7day_Vehicle	Pancreatic islets	-0.228789	0.429848	0.931549
4833439L19Rik	3day_Drug - 3day_Vehicle	Pancreatic islets	0.211362	1	1		4833439L19Rik	7day_Drug - 7day_Vehicle	Pancreatic islets	-0.0858177	0.690872	0.965571
4921524J17Rik	3day_Drug - 3day_Vehicle	Pancreatic islets	0.282636	0.00247286	0.0731995		4921524J17Rik	7day_Drug - 7day_Vehicle	Pancreatic islets	-0.0900772	0.48235	0.931549
4930402F06Rik	3day_Drug - 3day_Vehicle	Pancreatic islets	0.0210953	0.849069	0.993282		4930402F06Rik	7day_Drug - 7day_Vehicle	Pancreatic islets	-0.224058	0.463739	0.931549
Dnaaf9	3day_Drug - 3day_Vehicle	Pancreatic islets	-0.201477	0.5675	0.774313		Dnaaf9	7day_Drug - 7day_Vehicle	Pancreatic islets	0.0920386	0.691958	0.966569
Tex49	3day_Drug - 3day_Vehicle	Pancreatic islets	-0.213204	0.145745	0.774313		Tex49	7day_Drug - 7day_Vehicle	Pancreatic islets	0.0592359	0.999997	1
4930432M17Rik	3day_Drug - 3day_Vehicle	Pancreatic islets	0.215943	1	1		4930432M17Rik	7day_Drug - 7day_Vehicle	Pancreatic islets	0.184561	0.557341	0.931549
4930447C04Rik	3day_Drug - 3day_Vehicle	Pancreatic islets	-0.00782207	1	1		4930447C04Rik	7day_Drug - 7day_Vehicle	Pancreatic islets	-0.0683519	1	1
4930449I24Rik	3day_Drug - 3day_Vehicle	Pancreatic islets	-0.278724	0.451259	0.774313		4930449I24Rik	7day_Drug - 7day_Vehicle	Pancreatic islets	0.216229	0.0595296	0.931549
4930453N24Rik	3day_Drug - 3day_Vehicle	Pancreatic islets	-0.295848	0.444195	0.774313		4930453N24Rik	7day_Drug - 7day_Vehicle	Pancreatic islets	0.173092	0.489607	0.931549
4930467E23Rik	3day_Drug - 3day_Vehicle	Pancreatic islets	-0.23869	0.595791	0.774313		4930467E23Rik	7day_Drug - 7day_Vehicle	Pancreatic islets	-0.0161655	0.88476	1
4930470P17Rik	3day_Drug - 3day_Vehicle	Pancreatic islets	-0.607293	0.447499	0.774313		4930470P17Rik	7day_Drug - 7day_Vehicle	Pancreatic islets	-0.400535	0.263417	0.931549
4930480E11Rik	3day_Drug - 3day_Vehicle	Pancreatic islets	0.502779	0.585866	0.774313		4930480E11Rik	7day_Drug - 7day_Vehicle	Pancreatic islets	-0.119699	0.440446	0.931549
4930503L19Rik	3day_Drug - 3day_Vehicle	Pancreatic islets	0.00945437	0.947001	1		4930503L19Rik	7day_Drug - 7day_Vehicle	Pancreatic islets	-0.324579	0.324809	0.931549
4930523C07Rik	3day_Drug - 3day_Vehicle	Pancreatic islets	0.492789	0.18983	0.774313		4930523C07Rik	7day_Drug - 7day_Vehicle	Pancreatic islets	-0.029171	0.999999	1
4930544D05Rik	3day_Drug - 3day_Vehicle	Pancreatic islets	0.489168	0.58671	0.774313		4930544D05Rik	7day_Drug - 7day_Vehicle	Pancreatic islets	-0.373861	0.298506	0.931549
4930555G01Rik	3day_Drug - 3day_Vehicle	Pancreatic islets	0.138616	0.510225	0.774313		4930555G01Rik	7day_Drug - 7day_Vehicle	Pancreatic islets	0.381759	0.23234	0.931549
4930558K02Rik	3day_Drug - 3day_Vehicle	Pancreatic islets	0.100443	0.50227	0.774313		4930558K02Rik	7day_Drug - 7day_Vehicle	Pancreatic islets	-0.488862	0.420645	0.931549
4930568D16Rik	3day_Drug - 3day_Vehicle	Pancreatic islets	-0.0484717	0.699941	0.851927		4930568D16Rik	7day_Drug - 7day_Vehicle	Pancreatic islets	0.00230739	0.999462	1
4930590J08Rik	3day_Drug - 3day_Vehicle	Pancreatic islets	0.51744	0.442456	0.774313		4930590J08Rik	7day_Drug - 7day_Vehicle	Pancreatic islets	0.111521	0.513928	0.931549
4930596D02Rik	3day_Drug - 3day_Vehicle	Pancreatic islets	0.191603	0.261063	0.774313		4930596D02Rik	7day_Drug - 7day_Vehicle	Pancreatic islets	-0.267493	0.500502	0.931549
4931406B18Rik	3day_Drug - 3day_Vehicle	Pancreatic islets	0.0551084	0.704327	0.855703		4931406B18Rik	7day_Drug - 7day_Vehicle	Pancreatic islets	-0.505693	0.250423	0.931549
4931408C20Rik	3day_Drug - 3day_Vehicle	Pancreatic islets	0.151285	0.41085	0.774313		4931408C20Rik	7day_Drug - 7day_Vehicle	Pancreatic islets	-0.243541	0.506034	0.931549
4931417E11Rik	3day_Drug - 3day_Vehicle	Pancreatic islets	0.00687744	0.999967	1		4931417E11Rik	7day_Drug - 7day_Vehicle	Pancreatic islets	-0.145809	0.999993	1
4931428F04Rik	3day_Drug - 3day_Vehicle	Pancreatic islets	0.378699	0.448969	0.774313		4931428F04Rik	7day_Drug - 7day_Vehicle	Pancreatic islets	-0.162166	1	1
4932411N23Rik	3day_Drug - 3day_Vehicle	Pancreatic islets	0.0932849	0.524919	0.774313		4932411N23Rik	7day_Drug - 7day_Vehicle	Pancreatic islets	-0.517357	0.217431	0.931549
4933400A11Rik	3day_Drug - 3day_Vehicle	Pancreatic islets	0.306298	0.00340469	0.0923575		4933400A11Rik	7day_Drug - 7day_Vehicle	Pancreatic islets	-0.387184	0.234913	0.931549
4933402J07Rik	3day_Drug - 3day_Vehicle	Pancreatic islets	0.193907	0.299203	0.774313		4933402J07Rik	7day_Drug - 7day_Vehicle	Pancreatic islets	-0.00768038	0.968432	1
4933402N03Rik	3day_Drug - 3day_Vehicle	Pancreatic islets	-0.00292168	0.998506	1		4933402N03Rik	7day_Drug - 7day_Vehicle	Pancreatic islets	-0.289846	0.165438	0.931549
4933403O08Rik	3day_Drug - 3day_Vehicle	Pancreatic islets	0.592699	0.585317	0.774313		4933403O08Rik	7day_Drug - 7day_Vehicle	Pancreatic islets	-0.10589	0.517783	0.931549
4933405L10Rik	3day_Drug - 3day_Vehicle	Pancreatic islets	0.238954	0.593492	0.774313		4933405L10Rik	7day_Drug - 7day_Vehicle	Pancreatic islets	-0.0585963	0.740695	1
4933405O20Rik	3day_Drug - 3day_Vehicle	Pancreatic islets	0.327213	0.446629	0.774313		4933405O20Rik	7day_Drug - 7day_Vehicle	Pancreatic islets	-0.0929542	0.622398	0.931652
4933407L21Rik	3day_Drug - 3day_Vehicle	Pancreatic islets	0.0460233	0.772633	0.922293		4933407L21Rik	7day_Drug - 7day_Vehicle	Pancreatic islets	0.0530525	1	1
4933409G03Rik	3day_Drug - 3day_Vehicle	Pancreatic islets	-0.052769	0.999995	1		4933409G03Rik	7day_Drug - 7day_Vehicle	Pancreatic islets	-0.183054	0.427431	0.931549
4933411K16Rik	3day_Drug - 3day_Vehicle	Pancreatic islets	0.084376	1	1		4933411K16Rik	7day_Drug - 7day_Vehicle	Pancreatic islets	-0.398251	0.539234	0.931549
4933427D14Rik	3day_Drug - 3day_Vehicle	Pancreatic islets	0.204028	0.303061	0.774313		4933427D14Rik	7day_Drug - 7day_Vehicle	Pancreatic islets	0.107791	0.621902	0.931652
4933428G20Rik	3day_Drug - 3day_Vehicle	Pancreatic islets	-0.635992	0.585923	0.774313		4933428G20Rik	7day_Drug - 7day_Vehicle	Pancreatic islets	-0.185389	1	1
4933430I17Rik	3day_Drug - 3day_Vehicle	Pancreatic islets	0.0694438	0.671981	0.826679		4933430I17Rik	7day_Drug - 7day_Vehicle	Pancreatic islets	-0.547483	0.235687	0.931549
4933434E20Rik	3day_Drug - 3day_Vehicle	Pancreatic islets	-0.17266	0.330288	0.774313		4933434E20Rik	7day_Drug - 7day_Vehicle	Pancreatic islets	0.313078	0.46126	0.931549
5430401F13Rik	3day_Drug - 3day_Vehicle	Pancreatic islets	-0.452237	0.00615107	0.134481		5430401F13Rik	7day_Drug - 7day_Vehicle	Pancreatic islets	-0.0265223	0.893593	1
5730409E04Rik	3day_Drug - 3day_Vehicle	Pancreatic islets	-0.630164	0.207852	0.774313		5730409E04Rik	7day_Drug - 7day_Vehicle	Pancreatic islets	-0.217246	0.381121	0.931549
7420426K07Rik	3day_Drug - 3day_Vehicle	Pancreatic islets	0.434164	0.0719996	0.774313		7420426K07Rik	7day_Drug - 7day_Vehicle	Pancreatic islets	0.147101	0.999999	1
7530416G11Rik	3day_Drug - 3day_Vehicle	Pancreatic islets	-0.0985362	1	1		7530416G11Rik	7day_Drug - 7day_Vehicle	Pancreatic islets	0.291655	0.39138	0.931549
9030025P20Rik	3day_Drug - 3day_Vehicle	Pancreatic islets	-0.291844	0.211742	0.774313		9030025P20Rik	7day_Drug - 7day_Vehicle	Pancreatic islets	-0.0509271	0.717654	0.983025
9030624G23Rik	3day_Drug - 3day_Vehicle	Pancreatic islets	-0.638513	0.196353	0.774313		9030624G23Rik	7day_Drug - 7day_Vehicle	Pancreatic islets	0.139173	1	1
9130019O22Rik	3day_Drug - 3day_Vehicle	Pancreatic islets	0.302661	0.230958	0.774313		9130019O22Rik	7day_Drug - 7day_Vehicle	Pancreatic islets	-0.173199	0.410815	0.931549
9130023H24Rik	3day_Drug - 3day_Vehicle	Pancreatic islets	0.00255202	0.984965	1		9130023H24Rik	7day_Drug - 7day_Vehicle	Pancreatic islets	-0.357927	0.235666	0.931549
9130213A22Rik	3day_Drug - 3day_Vehicle	Pancreatic islets	0.578249	0.445182	0.774313		9130213A22Rik	7day_Drug - 7day_Vehicle	Pancreatic islets	-0.0769107	0.684151	0.959998
9130401M01Rik	3day_Drug - 3day_Vehicle	Pancreatic islets	-0.39266	0.454845	0.774313		9130401M01Rik	7day_Drug - 7day_Vehicle	Pancreatic islets	-0.0741032	0.717152	0.98275
9130409I23Rik	3day_Drug - 3day_Vehicle	Pancreatic islets	0.226665	1	1		9130409I23Rik	7day_Drug - 7day_Vehicle	Pancreatic islets	-0.0184474	0.999999	1
9430069I07Rik	3day_Drug - 3day_Vehicle	Pancreatic islets	0.193326	0.175157	0.774313		9430069I07Rik	7day_Drug - 7day_Vehicle	Pancreatic islets	-0.338289	0.298317	0.931549
9530002B09Rik	3day_Drug - 3day_Vehicle	Pancreatic islets	-0.114194	0.367541	0.774313		9530002B09Rik	7day_Drug - 7day_Vehicle	Pancreatic islets	0.134332	0.484523	0.931549
9530068E07Rik	3day_Drug - 3day_Vehicle	Pancreatic islets	-0.190422	1	1		9530068E07Rik	7day_Drug - 7day_Vehicle	Pancreatic islets	-0.42304	0.218632	0.931549
9930111J21Rik1	3day_Drug - 3day_Vehicle	Pancreatic islets	0.0366496	1	1		9930111J21Rik1	7day_Drug - 7day_Vehicle	Pancreatic islets	0.0530765	1	1
a	3day_Drug - 3day_Vehicle	Pancreatic islets	0.215887	1	1		a	7day_Drug - 7day_Vehicle	Pancreatic islets	-0.417274	0.00607648	0.931549
A330070K13Rik	3day_Drug - 3day_Vehicle	Pancreatic islets	0.13881	0.524521	0.774313		A330070K13Rik	7day_Drug - 7day_Vehicle	Pancreatic islets	-0.235711	0.504137	0.931549
A530032D15Rik	3day_Drug - 3day_Vehicle	Pancreatic islets	-0.111154	0.435025	0.774313		A530032D15Rik	7day_Drug - 7day_Vehicle	Pancreatic islets	0.334575	0.0826567	0.931549
A630010A05Rik	3day_Drug - 3day_Vehicle	Pancreatic islets	0.0463352	1	1		A630010A05Rik	7day_Drug - 7day_Vehicle	Pancreatic islets	-0.0427887	0.838588	1
A630073D07Rik	3day_Drug - 3day_Vehicle	Pancreatic islets	0.177265	0.339433	0.774313		A630073D07Rik	7day_Drug - 7day_Vehicle	Pancreatic islets	0.231156	0.327791	0.931549
A630095N17Rik	3day_Drug - 3day_Vehicle	Pancreatic islets	-0.115059	0.55792	0.774313		A630095N17Rik	7day_Drug - 7day_Vehicle	Pancreatic islets	-0.270931	0.382903	0.931549
A930004D18Rik	3day_Drug - 3day_Vehicle	Pancreatic islets	0.294222	0.196794	0.774313		A930004D18Rik	7day_Drug - 7day_Vehicle	Pancreatic islets	-0.281771	0.478584	0.931549
A930017K11Rik	3day_Drug - 3day_Vehicle	Pancreatic islets	0.486367	0.438636	0.774313		A930017K11Rik	7day_Drug - 7day_Vehicle	Pancreatic islets	-0.0443622	1	1
A930033H14Rik	3day_Drug - 3day_Vehicle	Pancreatic islets	0.153293	0.497422	0.774313		A930033H14Rik	7day_Drug - 7day_Vehicle	Pancreatic islets	0.0743923	0.719566	0.983756
AA792892	3day_Drug - 3day_Vehicle	Pancreatic islets	0.631141	0.18067	0.774313		AA792892	7day_Drug - 7day_Vehicle	Pancreatic islets	0.0138826	0.999998	1
Aaas	3day_Drug - 3day_Vehicle	Pancreatic islets	0.247593	0.592248	0.774313		Aaas	7day_Drug - 7day_Vehicle	Pancreatic islets	-0.143636	0.358336	0.931549
Aadacl2fm1	3day_Drug - 3day_Vehicle	Pancreatic islets	0.532019	0.209452	0.774313		Aadacl2fm1	7day_Drug - 7day_Vehicle	Pancreatic islets	0.211661	0.511602	0.931549
Aadacl3	3day_Drug - 3day_Vehicle	Pancreatic islets	0.473715	0.475455	0.774313		Aadacl3	7day_Drug - 7day_Vehicle	Pancreatic islets	-0.355397	0.603781	0.931549
Aadacl4	3day_Drug - 3day_Vehicle	Pancreatic islets	0.533138	0.438297	0.774313		Aadacl4	7day_Drug - 7day_Vehicle	Pancreatic islets	0.240209	0.012541	0.931549
Aadacl4fm1	3day_Drug - 3day_Vehicle	Pancreatic islets	0.0818946	0.625272	0.788927		Aadacl4fm1	7day_Drug - 7day_Vehicle	Pancreatic islets	-0.0676133	0.782688	1
Aadacl4fm5	3day_Drug - 3day_Vehicle	Pancreatic islets	0.435658	1	1		Aadacl4fm5	7day_Drug - 7day_Vehicle	Pancreatic islets	0.073231	1	1
Aard	3day_Drug - 3day_Vehicle	Pancreatic islets	-0.226237	0.474366	0.774313		Aard	7day_Drug - 7day_Vehicle	Pancreatic islets	0.290515	0.515973	0.931549
Aars	3day_Drug - 3day_Vehicle	Pancreatic islets	0.491576	0.389745	0.774313		Aars	7day_Drug - 7day_Vehicle	Pancreatic islets	-0.0780207	0.680046	0.958064
Aars2	3day_Drug - 3day_Vehicle	Pancreatic islets	0.22024	0.232513	0.774313		Aars2	7day_Drug - 7day_Vehicle	Pancreatic islets	0.223794	0.33905	0.931549
Aasdhppt	3day_Drug - 3day_Vehicle	Pancreatic islets	-0.594263	1	1		Aasdhppt	7day_Drug - 7day_Vehicle	Pancreatic islets	0.397421	0.319396	0.931549
Aatf	3day_Drug - 3day_Vehicle	Pancreatic islets	-0.596611	0.231294	0.774313		Aatf	7day_Drug - 7day_Vehicle	Pancreatic islets	0.192219	0.417093	0.931549
AB124611	3day_Drug - 3day_Vehicle	Pancreatic islets	0.265166	0.477023	0.774313		AB124611	7day_Drug - 7day_Vehicle	Pancreatic islets	-0.0165708	0.999998	1
Abca1	3day_Drug - 3day_Vehicle	Pancreatic islets	-0.332686	0.445798	0.774313		Abca1	7day_Drug - 7day_Vehicle	Pancreatic islets	0.251195	0.375056	0.931549
Abca12	3day_Drug - 3day_Vehicle	Pancreatic islets	0.287833	0.155869	0.774313		Abca12	7day_Drug - 7day_Vehicle	Pancreatic islets	-0.0551238	1	1
Abca14	3day_Drug - 3day_Vehicle	Pancreatic islets	0.504993	0.430221	0.774313		Abca14	7day_Drug - 7day_Vehicle	Pancreatic islets	-0.0124602	0.905579	1
Abca15	3day_Drug - 3day_Vehicle	Pancreatic islets	0.231846	0.247309	0.774313		Abca15	7day_Drug - 7day_Vehicle	Pancreatic islets	0.02561	0.999998	1
Abca7	3day_Drug - 3day_Vehicle	Pancreatic islets	-0.174678	0.397917	0.774313		Abca7	7day_Drug - 7day_Vehicle	Pancreatic islets	-0.39053	0.295428	0.931549
Abcb9	3day_Drug - 3day_Vehicle	Pancreatic islets	0.258809	0.467248	0.774313		Abcb9	7day_Drug - 7day_Vehicle	Pancreatic islets	-0.291071	0.345093	0.931549
Abcc10	3day_Drug - 3day_Vehicle	Pancreatic islets	-0.0710862	0.482004	0.774313		Abcc10	7day_Drug - 7day_Vehicle	Pancreatic islets	-0.22071	0.252165	0.931549
Abcc2	3day_Drug - 3day_Vehicle	Pancreatic islets	-0.14416	0.51336	0.774313		Abcc2	7day_Drug - 7day_Vehicle	Pancreatic islets	0.00474	0.982781	1
Abcc8	3day_Drug - 3day_Vehicle	Pancreatic islets	-0.451654	0.589768	0.774313		Abcc8	7day_Drug - 7day_Vehicle	Pancreatic islets	-0.0448018	0.82367	1
Abce1	3day_Drug - 3day_Vehicle	Pancreatic islets	-0.456447	1	1		Abce1	7day_Drug - 7day_Vehicle	Pancreatic islets	-0.0821275	1	1
Abcf2	3day_Drug - 3day_Vehicle	Pancreatic islets	-0.291967	0.35272	0.774313		Abcf2	7day_Drug - 7day_Vehicle	Pancreatic islets	-0.326245	0.308538	0.931549
Abcg2	3day_Drug - 3day_Vehicle	Pancreatic islets	-0.296216	0.241537	0.774313		Abcg2	7day_Drug - 7day_Vehicle	Pancreatic islets	-0.282306	0.362852	0.931549
Abcg4	3day_Drug - 3day_Vehicle	Pancreatic islets	-0.147172	1	1		Abcg4	7day_Drug - 7day_Vehicle	Pancreatic islets	-0.508331	0.268914	0.931549
Abhd1	3day_Drug - 3day_Vehicle	Pancreatic islets	0.360687	0.588088	0.774313		Abhd1	7day_Drug - 7day_Vehicle	Pancreatic islets	-0.263163	0.398112	0.931549
Abhd12	3day_Drug - 3day_Vehicle	Pancreatic islets	0.779912	0.524459	0.774313		Abhd12	7day_Drug - 7day_Vehicle	Pancreatic islets	0.0370544	0.662061	0.950546
Abhd14a	3day_Drug - 3day_Vehicle	Pancreatic islets	0.377919	0.586882	0.774313		Abhd14a	7day_Drug - 7day_Vehicle	Pancreatic islets	0.43339	0.00765032	0.931549
Abhd14b	3day_Drug - 3day_Vehicle	Pancreatic islets	-0.00351217	0.999726	1		Abhd14b	7day_Drug - 7day_Vehicle	Pancreatic islets	0.0577532	1	1
Abhd2	3day_Drug - 3day_Vehicle	Pancreatic islets	0.0993819	0.543301	0.774313		Abhd2	7day_Drug - 7day_Vehicle	Pancreatic islets	-0.0102522	0.967983	1
Abhd3	3day_Drug - 3day_Vehicle	Pancreatic islets	0.0125502	0.946851	1		Abhd3	7day_Drug - 7day_Vehicle	Pancreatic islets	-0.07916	1	1
Abhd5	3day_Drug - 3day_Vehicle	Pancreatic islets	-0.181184	0.398883	0.774313		Abhd5	7day_Drug - 7day_Vehicle	Pancreatic islets	0.097892	0.999999	1
Abi1	3day_Drug - 3day_Vehicle	Pancreatic islets	-0.0575516	0.67147	0.826618		Abi1	7day_Drug - 7day_Vehicle	Pancreatic islets	-0.434326	0.466612	0.931549
Abi3bp	3day_Drug - 3day_Vehicle	Pancreatic islets	0.60916	0.0711455	0.774313		Abi3bp	7day_Drug - 7day_Vehicle	Pancreatic islets	-0.0842534	0.999971	1
Abitram	3day_Drug - 3day_Vehicle	Pancreatic islets	0.00543478	0.956448	1		Abitram	7day_Drug - 7day_Vehicle	Pancreatic islets	-0.281438	0.28714	0.931549
Ablim1	3day_Drug - 3day_Vehicle	Pancreatic islets	-0.0838053	0.48704	0.774313		Ablim1	7day_Drug - 7day_Vehicle	Pancreatic islets	-0.165855	0.552679	0.931549
Abracl	3day_Drug - 3day_Vehicle	Pancreatic islets	-0.526227	0.223119	0.774313		Abracl	7day_Drug - 7day_Vehicle	Pancreatic islets	0.265869	0.345043	0.931549
Acaa1a	3day_Drug - 3day_Vehicle	Pancreatic islets	-0.275566	0.250693	0.774313		Acaa1a	7day_Drug - 7day_Vehicle	Pancreatic islets	-0.0562144	0.660443	0.949747
Acad11	3day_Drug - 3day_Vehicle	Pancreatic islets	0.0233639	0.843219	0.987316		Acad11	7day_Drug - 7day_Vehicle	Pancreatic islets	-0.111214	0.999997	1
Acap1	3day_Drug - 3day_Vehicle	Pancreatic islets	0.255909	0.465947	0.774313		Acap1	7day_Drug - 7day_Vehicle	Pancreatic islets	0.046978	0.999999	1
Acbd5	3day_Drug - 3day_Vehicle	Pancreatic islets	-0.348275	0.589475	0.774313		Acbd5	7day_Drug - 7day_Vehicle	Pancreatic islets	0.0210078	0.999998	1
Acin1	3day_Drug - 3day_Vehicle	Pancreatic islets	-0.575306	0.401551	0.774313		Acin1	7day_Drug - 7day_Vehicle	Pancreatic islets	0.291968	0.145198	0.931549
Ackr2	3day_Drug - 3day_Vehicle	Pancreatic islets	0.296558	0.0371474	0.515078		Ackr2	7day_Drug - 7day_Vehicle	Pancreatic islets	-0.306693	0.267166	0.931549
Acnat2	3day_Drug - 3day_Vehicle	Pancreatic islets	0.069538	0.624218	0.788163		Acnat2	7day_Drug - 7day_Vehicle	Pancreatic islets	0.234771	0.366829	0.931549
Aco1	3day_Drug - 3day_Vehicle	Pancreatic islets	-0.0689833	0.999995	1		Aco1	7day_Drug - 7day_Vehicle	Pancreatic islets	-0.20698	0.348968	0.931549
Aco2	3day_Drug - 3day_Vehicle	Pancreatic islets	-0.345689	0.271309	0.774313		Aco2	7day_Drug - 7day_Vehicle	Pancreatic islets	0.320826	0.285407	0.931549
Acod1	3day_Drug - 3day_Vehicle	Pancreatic islets	0.397432	0.197244	0.774313		Acod1	7day_Drug - 7day_Vehicle	Pancreatic islets	0.100635	0.389167	0.931549
Acot11	3day_Drug - 3day_Vehicle	Pancreatic islets	0.203288	0.433611	0.774313		Acot11	7day_Drug - 7day_Vehicle	Pancreatic islets	-0.446171	0.251885	0.931549
Acot12	3day_Drug - 3day_Vehicle	Pancreatic islets	0.193354	0.469232	0.774313		Acot12	7day_Drug - 7day_Vehicle	Pancreatic islets	-0.0395477	0.805039	1
Acot4	3day_Drug - 3day_Vehicle	Pancreatic islets	-0.385611	0.227828	0.774313		Acot4	7day_Drug - 7day_Vehicle	Pancreatic islets	0.0515193	0.869218	1
Acp1	3day_Drug - 3day_Vehicle	Pancreatic islets	-0.339123	0.206255	0.774313		Acp1	7day_Drug - 7day_Vehicle	Pancreatic islets	0.0810062	1	1
Acp6	3day_Drug - 3day_Vehicle	Pancreatic islets	0.171877	1	1		Acp6	7day_Drug - 7day_Vehicle	Pancreatic islets	-0.373103	0.269677	0.931549
Acpp	3day_Drug - 3day_Vehicle	Pancreatic islets	0.499118	0.00137978	0.0501385		Acpp	7day_Drug - 7day_Vehicle	Pancreatic islets	-0.144201	0.388694	0.931549
Acrbp	3day_Drug - 3day_Vehicle	Pancreatic islets	0.0924925	0.525631	0.774313		Acrbp	7day_Drug - 7day_Vehicle	Pancreatic islets	0.218291	0.305903	0.931549
Acsf2	3day_Drug - 3day_Vehicle	Pancreatic islets	0.134223	0.46596	0.774313		Acsf2	7day_Drug - 7day_Vehicle	Pancreatic islets	0.063365	0.812342	1
Acsl5	3day_Drug - 3day_Vehicle	Pancreatic islets	0.135941	0.559404	0.774313		Acsl5	7day_Drug - 7day_Vehicle	Pancreatic islets	0.0951257	0.674197	0.955779
Acsl6	3day_Drug - 3day_Vehicle	Pancreatic islets	-0.00183889	0.992434	1		Acsl6	7day_Drug - 7day_Vehicle	Pancreatic islets	-0.195274	0.528915	0.931549
Acsm3	3day_Drug - 3day_Vehicle	Pancreatic islets	0.310602	0.0654477	0.774313		Acsm3	7day_Drug - 7day_Vehicle	Pancreatic islets	0.31053	0.224279	0.931549
Actb	3day_Drug - 3day_Vehicle	Pancreatic islets	-1.12457	0.182985	0.774313		Actb	7day_Drug - 7day_Vehicle	Pancreatic islets	-1.00866	0.388473	0.931549
Acte1	3day_Drug - 3day_Vehicle	Pancreatic islets	0.0303025	0.771005	0.920767		Acte1	7day_Drug - 7day_Vehicle	Pancreatic islets	0.0645052	0.999979	1
Actg1	3day_Drug - 3day_Vehicle	Pancreatic islets	-0.61853	0.585778	0.774313		Actg1	7day_Drug - 7day_Vehicle	Pancreatic islets	-0.0109175	0.957128	1
Actl10	3day_Drug - 3day_Vehicle	Pancreatic islets	-0.245933	0.467736	0.774313		Actl10	7day_Drug - 7day_Vehicle	Pancreatic islets	-0.294446	0.499358	0.931549
Actl11	3day_Drug - 3day_Vehicle	Pancreatic islets	0.391044	0.588312	0.774313		Actl11	7day_Drug - 7day_Vehicle	Pancreatic islets	-0.111695	0.502305	0.931549
Actl6a	3day_Drug - 3day_Vehicle	Pancreatic islets	-0.417826	0.0237044	0.370619		Actl6a	7day_Drug - 7day_Vehicle	Pancreatic islets	-0.156872	0.413539	0.931549
Actl7a	3day_Drug - 3day_Vehicle	Pancreatic islets	0.454715	0.594227	0.774313		Actl7a	7day_Drug - 7day_Vehicle	Pancreatic islets	0.0592701	1	1
Actr1a	3day_Drug - 3day_Vehicle	Pancreatic islets	-0.0598349	1	1		Actr1a	7day_Drug - 7day_Vehicle	Pancreatic islets	0.172391	0.304177	0.931549
Actr2	3day_Drug - 3day_Vehicle	Pancreatic islets	-0.162466	0.461593	0.774313		Actr2	7day_Drug - 7day_Vehicle	Pancreatic islets	-0.0885672	0.666746	0.951024
Actr3	3day_Drug - 3day_Vehicle	Pancreatic islets	0.163741	0.330382	0.774313		Actr3	7day_Drug - 7day_Vehicle	Pancreatic islets	0.209076	0.498406	0.931549
Actr3b	3day_Drug - 3day_Vehicle	Pancreatic islets	-0.126746	0.529538	0.774313		Actr3b	7day_Drug - 7day_Vehicle	Pancreatic islets	-0.115072	0.580992	0.931549
Actrt3	3day_Drug - 3day_Vehicle	Pancreatic islets	0.401467	1	1		Actrt3	7day_Drug - 7day_Vehicle	Pancreatic islets	0.483465	0.21636	0.931549
Acvr2b	3day_Drug - 3day_Vehicle	Pancreatic islets	-0.197196	0.385237	0.774313		Acvr2b	7day_Drug - 7day_Vehicle	Pancreatic islets	-0.0889986	1	1
Acy3	3day_Drug - 3day_Vehicle	Pancreatic islets	-0.184934	0.493388	0.774313		Acy3	7day_Drug - 7day_Vehicle	Pancreatic islets	-0.0517996	0.999946	1
Acyp1	3day_Drug - 3day_Vehicle	Pancreatic islets	-0.0149173	0.999997	1		Acyp1	7day_Drug - 7day_Vehicle	Pancreatic islets	-0.0737327	1	1
Adad1	3day_Drug - 3day_Vehicle	Pancreatic islets	-0.35458	0.0163515	0.273512		Adad1	7day_Drug - 7day_Vehicle	Pancreatic islets	-0.0866026	1	1
Adad2	3day_Drug - 3day_Vehicle	Pancreatic islets	0.229458	0.254573	0.774313		Adad2	7day_Drug - 7day_Vehicle	Pancreatic islets	0.217264	0.321927	0.931549
Adam10	3day_Drug - 3day_Vehicle	Pancreatic islets	-0.380563	0.456131	0.774313		Adam10	7day_Drug - 7day_Vehicle	Pancreatic islets	-0.176587	0.422685	0.931549
Adam12	3day_Drug - 3day_Vehicle	Pancreatic islets	0.291234	1	1		Adam12	7day_Drug - 7day_Vehicle	Pancreatic islets	-0.629031	0.237365	0.931549
Adam1b	3day_Drug - 3day_Vehicle	Pancreatic islets	-0.110811	0.204301	0.774313		Adam1b	7day_Drug - 7day_Vehicle	Pancreatic islets	-0.196568	0.62206	0.931652
Adam22	3day_Drug - 3day_Vehicle	Pancreatic islets	-0.0858627	0.694688	0.847098		Adam22	7day_Drug - 7day_Vehicle	Pancreatic islets	-0.019917	0.916377	1
Adam25	3day_Drug - 3day_Vehicle	Pancreatic islets	-0.281169	0.0251713	0.386669		Adam25	7day_Drug - 7day_Vehicle	Pancreatic islets	-0.0592093	1	1
Adam26b	3day_Drug - 3day_Vehicle	Pancreatic islets	-0.265948	0.334968	0.774313		Adam26b	7day_Drug - 7day_Vehicle	Pancreatic islets	-0.240507	0.603536	0.931549
Adam29	3day_Drug - 3day_Vehicle	Pancreatic islets	0.300939	1	1		Adam29	7day_Drug - 7day_Vehicle	Pancreatic islets	-0.307817	0.0625124	0.931549
Adam33	3day_Drug - 3day_Vehicle	Pancreatic islets	-0.0278902	1	1		Adam33	7day_Drug - 7day_Vehicle	Pancreatic islets	-0.4457	0.301449	0.931549
Adam39	3day_Drug - 3day_Vehicle	Pancreatic islets	0.136068	0.535036	0.774313		Adam39	7day_Drug - 7day_Vehicle	Pancreatic islets	0.146671	0.531337	0.931549
Adam4	3day_Drug - 3day_Vehicle	Pancreatic islets	-0.404515	0.445133	0.774313		Adam4	7day_Drug - 7day_Vehicle	Pancreatic islets	0.149345	0.999999	1
Adam6b	3day_Drug - 3day_Vehicle	Pancreatic islets	-0.112477	1	1		Adam6b	7day_Drug - 7day_Vehicle	Pancreatic islets	-0.592172	0.271465	0.931549
Adam8	3day_Drug - 3day_Vehicle	Pancreatic islets	0.063135	1	1		Adam8	7day_Drug - 7day_Vehicle	Pancreatic islets	-0.082149	0.75223	1
Adamdec1	3day_Drug - 3day_Vehicle	Pancreatic islets	-0.0902087	1	1		Adamdec1	7day_Drug - 7day_Vehicle	Pancreatic islets	0.0109949	0.999992	1
Adamts1	3day_Drug - 3day_Vehicle	Pancreatic islets	0.126573	0.52977	0.774313		Adamts1	7day_Drug - 7day_Vehicle	Pancreatic islets	-0.0281111	0.854671	1
Adamts2	3day_Drug - 3day_Vehicle	Pancreatic islets	0.348497	0.46313	0.774313		Adamts2	7day_Drug - 7day_Vehicle	Pancreatic islets	-0.28613	0.336158	0.931549
Adamts6	3day_Drug - 3day_Vehicle	Pancreatic islets	0.369795	0.199108	0.774313		Adamts6	7day_Drug - 7day_Vehicle	Pancreatic islets	-0.0242538	0.999745	1
Adck2	3day_Drug - 3day_Vehicle	Pancreatic islets	0.137328	0.38744	0.774313		Adck2	7day_Drug - 7day_Vehicle	Pancreatic islets	-0.0858762	0.593525	0.931549
Adgra3	3day_Drug - 3day_Vehicle	Pancreatic islets	0.0420832	1	1		Adgra3	7day_Drug - 7day_Vehicle	Pancreatic islets	-0.273726	0.601735	0.931549
Adgrb2	3day_Drug - 3day_Vehicle	Pancreatic islets	0.323225	0.45156	0.774313		Adgrb2	7day_Drug - 7day_Vehicle	Pancreatic islets	-0.0326796	1	1
Adgre4	3day_Drug - 3day_Vehicle	Pancreatic islets	0.0658091	0.599531	0.774313		Adgre4	7day_Drug - 7day_Vehicle	Pancreatic islets	0.0334736	0.824326	1
Adgre5	3day_Drug - 3day_Vehicle	Pancreatic islets	-0.102709	0.455773	0.774313		Adgre5	7day_Drug - 7day_Vehicle	Pancreatic islets	-0.0379473	1	1
Adgrf2	3day_Drug - 3day_Vehicle	Pancreatic islets	0.590668	0.337572	0.774313		Adgrf2	7day_Drug - 7day_Vehicle	Pancreatic islets	-0.0363332	0.78967	1
Adgrf3	3day_Drug - 3day_Vehicle	Pancreatic islets	0.72286	2.57821e-05	0.00361774		Adgrf3	7day_Drug - 7day_Vehicle	Pancreatic islets	0.0871239	0.456129	0.931549
Adgrl4	3day_Drug - 3day_Vehicle	Pancreatic islets	0.472717	0.449707	0.774313		Adgrl4	7day_Drug - 7day_Vehicle	Pancreatic islets	-0.329671	0.238921	0.931549
Adh4	3day_Drug - 3day_Vehicle	Pancreatic islets	0.297535	0.231977	0.774313		Adh4	7day_Drug - 7day_Vehicle	Pancreatic islets	-0.38197	0.593693	0.931549
Adh6a	3day_Drug - 3day_Vehicle	Pancreatic islets	-0.065593	0.615625	0.780908		Adh6a	7day_Drug - 7day_Vehicle	Pancreatic islets	0.0261833	0.999997	1
Adh7	3day_Drug - 3day_Vehicle	Pancreatic islets	-0.251621	0.596611	0.774313		Adh7	7day_Drug - 7day_Vehicle	Pancreatic islets	-0.132788	0.595903	0.931549
Adhfe1	3day_Drug - 3day_Vehicle	Pancreatic islets	0.232192	0.286696	0.774313		Adhfe1	7day_Drug - 7day_Vehicle	Pancreatic islets	-0.374129	0.310213	0.931549
Adig	3day_Drug - 3day_Vehicle	Pancreatic islets	-0.0158928	0.999999	1		Adig	7day_Drug - 7day_Vehicle	Pancreatic islets	-0.0184846	0.92825	1
Adipoq	3day_Drug - 3day_Vehicle	Pancreatic islets	0.216205	0.293634	0.774313		Adipoq	7day_Drug - 7day_Vehicle	Pancreatic islets	-0.0150965	0.932995	1
Adora1	3day_Drug - 3day_Vehicle	Pancreatic islets	-0.151484	0.498411	0.774313		Adora1	7day_Drug - 7day_Vehicle	Pancreatic islets	-0.395452	0.263896	0.931549
Adora2a	3day_Drug - 3day_Vehicle	Pancreatic islets	0.162269	0.597039	0.774313		Adora2a	7day_Drug - 7day_Vehicle	Pancreatic islets	0.0304131	0.999999	1
Adpgk	3day_Drug - 3day_Vehicle	Pancreatic islets	-0.436819	0.212878	0.774313		Adpgk	7day_Drug - 7day_Vehicle	Pancreatic islets	-0.477996	0.268019	0.931549
Adra1a	3day_Drug - 3day_Vehicle	Pancreatic islets	0.014615	0.885675	1		Adra1a	7day_Drug - 7day_Vehicle	Pancreatic islets	-0.289404	0.469567	0.931549
Adss	3day_Drug - 3day_Vehicle	Pancreatic islets	-0.136131	0.356677	0.774313		Adss	7day_Drug - 7day_Vehicle	Pancreatic islets	0.316229	0.306319	0.931549
AF067061	3day_Drug - 3day_Vehicle	Pancreatic islets	0.0197902	0.852136	0.995986		AF067061	7day_Drug - 7day_Vehicle	Pancreatic islets	-0.0508475	0.764512	1
Afm	3day_Drug - 3day_Vehicle	Pancreatic islets	0.57634	0.458496	0.774313		Afm	7day_Drug - 7day_Vehicle	Pancreatic islets	0.0986633	0.51305	0.931549
Agap2	3day_Drug - 3day_Vehicle	Pancreatic islets	0.472306	0.205854	0.774313		Agap2	7day_Drug - 7day_Vehicle	Pancreatic islets	-0.194501	0.472852	0.931549
Agbl1	3day_Drug - 3day_Vehicle	Pancreatic islets	0.816126	0.00819238	0.166663		Agbl1	7day_Drug - 7day_Vehicle	Pancreatic islets	0.214429	0.304029	0.931549
Agbl5	3day_Drug - 3day_Vehicle	Pancreatic islets	0.241926	0.459236	0.774313		Agbl5	7day_Drug - 7day_Vehicle	Pancreatic islets	0.0043785	0.99994	1
Agfg2	3day_Drug - 3day_Vehicle	Pancreatic islets	0.654684	2.60911e-05	0.00361774		Agfg2	7day_Drug - 7day_Vehicle	Pancreatic islets	0.13812	1	1
Aggf1	3day_Drug - 3day_Vehicle	Pancreatic islets	-0.0988024	1	1		Aggf1	7day_Drug - 7day_Vehicle	Pancreatic islets	0.0477857	0.754283	1
Agk	3day_Drug - 3day_Vehicle	Pancreatic islets	-0.311801	1	1		Agk	7day_Drug - 7day_Vehicle	Pancreatic islets	0.305837	0.261789	0.931549
Agmat	3day_Drug - 3day_Vehicle	Pancreatic islets	0.471518	0.587922	0.774313		Agmat	7day_Drug - 7day_Vehicle	Pancreatic islets	-0.25198	0.376738	0.931549
Ago2	3day_Drug - 3day_Vehicle	Pancreatic islets	-0.384248	0.445853	0.774313		Ago2	7day_Drug - 7day_Vehicle	Pancreatic islets	-0.442208	0.244443	0.931549
Agpat1	3day_Drug - 3day_Vehicle	Pancreatic islets	-0.152433	0.386481	0.774313		Agpat1	7day_Drug - 7day_Vehicle	Pancreatic islets	-0.092314	1	1
Agpat2	3day_Drug - 3day_Vehicle	Pancreatic islets	0.117733	0.386925	0.774313		Agpat2	7day_Drug - 7day_Vehicle	Pancreatic islets	-0.439766	0.28107	0.931549
Agrn	3day_Drug - 3day_Vehicle	Pancreatic islets	0.0293766	0.882472	1		Agrn	7day_Drug - 7day_Vehicle	Pancreatic islets	-0.0378621	0.846256	1
Agtrap	3day_Drug - 3day_Vehicle	Pancreatic islets	-8.59535e-05	0.999076	1		Agtrap	7day_Drug - 7day_Vehicle	Pancreatic islets	-0.249141	0.408303	0.931549
Ahctf1	3day_Drug - 3day_Vehicle	Pancreatic islets	-0.0934634	1	1		Ahctf1	7day_Drug - 7day_Vehicle	Pancreatic islets	-0.182817	0.396089	0.931549
Ahcy	3day_Drug - 3day_Vehicle	Pancreatic islets	0.267012	0.218889	0.774313		Ahcy	7day_Drug - 7day_Vehicle	Pancreatic islets	-0.00695208	0.975584	1
Ahcyl1	3day_Drug - 3day_Vehicle	Pancreatic islets	-0.0274957	0.796336	0.943917		Ahcyl1	7day_Drug - 7day_Vehicle	Pancreatic islets	0.167023	0.50658	0.931549
Ahr	3day_Drug - 3day_Vehicle	Pancreatic islets	0.0963282	0.506573	0.774313		Ahr	7day_Drug - 7day_Vehicle	Pancreatic islets	-0.215012	1	1
Ahsa1	3day_Drug - 3day_Vehicle	Pancreatic islets	-0.277708	0.596962	0.774313		Ahsa1	7day_Drug - 7day_Vehicle	Pancreatic islets	-0.316469	0.325571	0.931549
Ahsa2	3day_Drug - 3day_Vehicle	Pancreatic islets	-0.137746	0.372271	0.774313		Ahsa2	7day_Drug - 7day_Vehicle	Pancreatic islets	-0.224439	0.3074	0.931549
AI182371	3day_Drug - 3day_Vehicle	Pancreatic islets	-0.0899605	0.999999	1		AI182371	7day_Drug - 7day_Vehicle	Pancreatic islets	-0.0350492	0.891654	1
AI413582	3day_Drug - 3day_Vehicle	Pancreatic islets	-1.19021	0.584886	0.774313		AI413582	7day_Drug - 7day_Vehicle	Pancreatic islets	0.356981	0.258633	0.931549
Aida	3day_Drug - 3day_Vehicle	Pancreatic islets	-0.39091	0.445266	0.774313		Aida	7day_Drug - 7day_Vehicle	Pancreatic islets	0.0356625	1	1
Aif1	3day_Drug - 3day_Vehicle	Pancreatic islets	-0.388701	0.450065	0.774313		Aif1	7day_Drug - 7day_Vehicle	Pancreatic islets	-0.323693	0.119744	0.931549
Aifm2	3day_Drug - 3day_Vehicle	Pancreatic islets	-0.460247	0.0179791	0.293136		Aifm2	7day_Drug - 7day_Vehicle	Pancreatic islets	0.0675699	0.807794	1
Aim2	3day_Drug - 3day_Vehicle	Pancreatic islets	0.217259	0.594997	0.774313		Aim2	7day_Drug - 7day_Vehicle	Pancreatic islets	0.198064	0.604371	0.931549
Aimp2	3day_Drug - 3day_Vehicle	Pancreatic islets	-0.112625	0.377003	0.774313		Aimp2	7day_Drug - 7day_Vehicle	Pancreatic islets	-0.122429	0.654952	0.947438
Ak1	3day_Drug - 3day_Vehicle	Pancreatic islets	-0.365206	0.445482	0.774313		Ak1	7day_Drug - 7day_Vehicle	Pancreatic islets	-0.152032	0.538906	0.931549
Ak4	3day_Drug - 3day_Vehicle	Pancreatic islets	-0.26425	0.278544	0.774313		Ak4	7day_Drug - 7day_Vehicle	Pancreatic islets	-0.104898	0.658121	0.948972
Ak5	3day_Drug - 3day_Vehicle	Pancreatic islets	0.036645	1	1		Ak5	7day_Drug - 7day_Vehicle	Pancreatic islets	-0.0747347	0.653097	0.945885
Akain1	3day_Drug - 3day_Vehicle	Pancreatic islets	0.212513	0.479436	0.774313		Akain1	7day_Drug - 7day_Vehicle	Pancreatic islets	0.52713	0.250864	0.931549
Akap1	3day_Drug - 3day_Vehicle	Pancreatic islets	-0.169747	0.426712	0.774313		Akap1	7day_Drug - 7day_Vehicle	Pancreatic islets	-0.0809941	0.708941	0.976323
Akap5	3day_Drug - 3day_Vehicle	Pancreatic islets	0.714226	0.584513	0.774313		Akap5	7day_Drug - 7day_Vehicle	Pancreatic islets	-0.017379	0.999999	1
Akap8l	3day_Drug - 3day_Vehicle	Pancreatic islets	-0.33384	0.459054	0.774313		Akap8l	7day_Drug - 7day_Vehicle	Pancreatic islets	-0.274507	0.404957	0.931549
Akirin1	3day_Drug - 3day_Vehicle	Pancreatic islets	0.0593181	0.673709	0.828419		Akirin1	7day_Drug - 7day_Vehicle	Pancreatic islets	0.0703209	0.786818	1
Akirin2	3day_Drug - 3day_Vehicle	Pancreatic islets	-0.0149996	0.999999	1		Akirin2	7day_Drug - 7day_Vehicle	Pancreatic islets	0.0670231	0.749118	1
Akna	3day_Drug - 3day_Vehicle	Pancreatic islets	-0.275911	0.292823	0.774313		Akna	7day_Drug - 7day_Vehicle	Pancreatic islets	0.15486	0.562661	0.931549
Aknad1	3day_Drug - 3day_Vehicle	Pancreatic islets	0.0688927	0.559881	0.774313		Aknad1	7day_Drug - 7day_Vehicle	Pancreatic islets	0.155787	0.382627	0.931549
Akr1b3	3day_Drug - 3day_Vehicle	Pancreatic islets	-0.236828	0.266718	0.774313		Akr1b3	7day_Drug - 7day_Vehicle	Pancreatic islets	0.17467	0.404907	0.931549
Akr1c20	3day_Drug - 3day_Vehicle	Pancreatic islets	-0.232507	0.105953	0.774313		Akr1c20	7day_Drug - 7day_Vehicle	Pancreatic islets	-0.120439	1	1
Akr1c6	3day_Drug - 3day_Vehicle	Pancreatic islets	-0.113272	0.544764	0.774313		Akr1c6	7day_Drug - 7day_Vehicle	Pancreatic islets	0.0931006	1	1
Akr7a5	3day_Drug - 3day_Vehicle	Pancreatic islets	0.0522463	0.639904	0.799918		Akr7a5	7day_Drug - 7day_Vehicle	Pancreatic islets	-0.119453	0.691706	0.966481
Akt2	3day_Drug - 3day_Vehicle	Pancreatic islets	0.07245	0.629463	0.790995		Akt2	7day_Drug - 7day_Vehicle	Pancreatic islets	0.245729	0.618442	0.931549
Aktip	3day_Drug - 3day_Vehicle	Pancreatic islets	0.496047	0.0454381	0.595555		Aktip	7day_Drug - 7day_Vehicle	Pancreatic islets	-0.012615	0.999982	1
Alas1	3day_Drug - 3day_Vehicle	Pancreatic islets	-0.0465357	1	1		Alas1	7day_Drug - 7day_Vehicle	Pancreatic islets	-0.0972859	1	1
Aldh1a1	3day_Drug - 3day_Vehicle	Pancreatic islets	-0.154134	0.491374	0.774313		Aldh1a1	7day_Drug - 7day_Vehicle	Pancreatic islets	-0.0768785	0.744384	1
Aldh1a2	3day_Drug - 3day_Vehicle	Pancreatic islets	0.124706	0.568145	0.774313		Aldh1a2	7day_Drug - 7day_Vehicle	Pancreatic islets	-0.00868603	0.97187	1
Aldh1l1	3day_Drug - 3day_Vehicle	Pancreatic islets	0.184384	0.451604	0.774313		Aldh1l1	7day_Drug - 7day_Vehicle	Pancreatic islets	0.127649	0.557189	0.931549
Aldh3b1	3day_Drug - 3day_Vehicle	Pancreatic islets	-0.462135	0.254148	0.774313		Aldh3b1	7day_Drug - 7day_Vehicle	Pancreatic islets	0.0217244	0.999988	1
Aldoart1	3day_Drug - 3day_Vehicle	Pancreatic islets	-0.179832	0.31457	0.774313		Aldoart1	7day_Drug - 7day_Vehicle	Pancreatic islets	0.0171131	0.999965	1
Aldoc	3day_Drug - 3day_Vehicle	Pancreatic islets	-0.00544257	0.999987	1		Aldoc	7day_Drug - 7day_Vehicle	Pancreatic islets	-0.568699	0.239935	0.931549
Alg1	3day_Drug - 3day_Vehicle	Pancreatic islets	0.0881595	1	1		Alg1	7day_Drug - 7day_Vehicle	Pancreatic islets	-0.0830435	1	1
Alg10b	3day_Drug - 3day_Vehicle	Pancreatic islets	0.119665	0.409842	0.774313		Alg10b	7day_Drug - 7day_Vehicle	Pancreatic islets	0.24328	0.999999	1
Alkbh2	3day_Drug - 3day_Vehicle	Pancreatic islets	-0.192682	0.27046	0.774313		Alkbh2	7day_Drug - 7day_Vehicle	Pancreatic islets	-0.201096	0.563922	0.931549
Alkbh6	3day_Drug - 3day_Vehicle	Pancreatic islets	-0.0522813	1	1		Alkbh6	7day_Drug - 7day_Vehicle	Pancreatic islets	-0.135742	0.606385	0.931549
Alkbh8	3day_Drug - 3day_Vehicle	Pancreatic islets	0.147924	0.49312	0.774313		Alkbh8	7day_Drug - 7day_Vehicle	Pancreatic islets	0.170739	0.356017	0.931549
Alms1	3day_Drug - 3day_Vehicle	Pancreatic islets	0.0950992	0.541441	0.774313		Alms1	7day_Drug - 7day_Vehicle	Pancreatic islets	-0.283025	1	1
Alox5ap	3day_Drug - 3day_Vehicle	Pancreatic islets	0.580687	0.438202	0.774313		Alox5ap	7day_Drug - 7day_Vehicle	Pancreatic islets	0.0542075	0.743658	1
Aloxe3	3day_Drug - 3day_Vehicle	Pancreatic islets	0.556743	0.348854	0.774313		Aloxe3	7day_Drug - 7day_Vehicle	Pancreatic islets	-0.10693	0.57925	0.931549
Alpi	3day_Drug - 3day_Vehicle	Pancreatic islets	-0.00188843	0.99842	1		Alpi	7day_Drug - 7day_Vehicle	Pancreatic islets	0.359198	0.0566543	0.931549
Alpl	3day_Drug - 3day_Vehicle	Pancreatic islets	0.342761	0.271737	0.774313		Alpl	7day_Drug - 7day_Vehicle	Pancreatic islets	-0.214303	0.473372	0.931549
Als2	3day_Drug - 3day_Vehicle	Pancreatic islets	0.169679	0.429442	0.774313		Als2	7day_Drug - 7day_Vehicle	Pancreatic islets	0.381241	0.257018	0.931549
Alyref	3day_Drug - 3day_Vehicle	Pancreatic islets	-0.270879	0.247621	0.774313		Alyref	7day_Drug - 7day_Vehicle	Pancreatic islets	0.0682783	0.64334	0.939545
Ambra1	3day_Drug - 3day_Vehicle	Pancreatic islets	-1.69039	0.180573	0.774313		Ambra1	7day_Drug - 7day_Vehicle	Pancreatic islets	-0.594413	0.192325	0.931549
Amd1	3day_Drug - 3day_Vehicle	Pancreatic islets	-0.288984	0.462487	0.774313		Amd1	7day_Drug - 7day_Vehicle	Pancreatic islets	-0.0236794	0.847729	1
Amdhd1	3day_Drug - 3day_Vehicle	Pancreatic islets	-0.21775	0.355751	0.774313		Amdhd1	7day_Drug - 7day_Vehicle	Pancreatic islets	-0.130316	1	1
Amdhd2	3day_Drug - 3day_Vehicle	Pancreatic islets	0.0476921	0.777054	0.925683		Amdhd2	7day_Drug - 7day_Vehicle	Pancreatic islets	-0.063892	0.716363	0.982436
Amelx	3day_Drug - 3day_Vehicle	Pancreatic islets	0.250545	0.314444	0.774313		Amelx	7day_Drug - 7day_Vehicle	Pancreatic islets	-0.234327	0.363904	0.931549
Amfr	3day_Drug - 3day_Vehicle	Pancreatic islets	-0.139023	0.34053	0.774313		Amfr	7day_Drug - 7day_Vehicle	Pancreatic islets	-0.243763	0.49554	0.931549
Amigo3	3day_Drug - 3day_Vehicle	Pancreatic islets	-0.289264	0.292438	0.774313		Amigo3	7day_Drug - 7day_Vehicle	Pancreatic islets	-0.0795266	0.74578	1
Ammecr1l	3day_Drug - 3day_Vehicle	Pancreatic islets	0.185558	0.312715	0.774313		Ammecr1l	7day_Drug - 7day_Vehicle	Pancreatic islets	0.0438816	1	1
Ampd1	3day_Drug - 3day_Vehicle	Pancreatic islets	-0.0720482	0.705252	0.85661		Ampd1	7day_Drug - 7day_Vehicle	Pancreatic islets	-0.0305444	0.999892	1
Ampd2	3day_Drug - 3day_Vehicle	Pancreatic islets	-0.580991	0.44676	0.774313		Ampd2	7day_Drug - 7day_Vehicle	Pancreatic islets	-0.425261	0.341063	0.931549
Amph	3day_Drug - 3day_Vehicle	Pancreatic islets	0.362998	0.214725	0.774313		Amph	7day_Drug - 7day_Vehicle	Pancreatic islets	-0.080818	0.630972	0.934356
Amt	3day_Drug - 3day_Vehicle	Pancreatic islets	-0.263493	0.313149	0.774313		Amt	7day_Drug - 7day_Vehicle	Pancreatic islets	-0.26171	0.305919	0.931549
Amtn	3day_Drug - 3day_Vehicle	Pancreatic islets	0.219752	0.467262	0.774313		Amtn	7day_Drug - 7day_Vehicle	Pancreatic islets	-0.09866	0.559488	0.931549
Amy2a1	3day_Drug - 3day_Vehicle	Pancreatic islets	-2.61009	0.584242	0.774313		Amy2a1	7day_Drug - 7day_Vehicle	Pancreatic islets	0.608179	0.458503	0.931549
Amz1	3day_Drug - 3day_Vehicle	Pancreatic islets	-0.626596	0.585245	0.774313		Amz1	7day_Drug - 7day_Vehicle	Pancreatic islets	-0.0275517	0.917289	1
Anapc10	3day_Drug - 3day_Vehicle	Pancreatic islets	-0.0731577	0.569154	0.774313		Anapc10	7day_Drug - 7day_Vehicle	Pancreatic islets	-0.166097	0.512675	0.931549
Anapc11	3day_Drug - 3day_Vehicle	Pancreatic islets	0.505476	0.586242	0.774313		Anapc11	7day_Drug - 7day_Vehicle	Pancreatic islets	-0.0403969	1	1
Anapc13	3day_Drug - 3day_Vehicle	Pancreatic islets	-0.575219	0.447933	0.774313		Anapc13	7day_Drug - 7day_Vehicle	Pancreatic islets	-0.155957	0.517519	0.931549
Anapc15	3day_Drug - 3day_Vehicle	Pancreatic islets	-0.0431198	0.814684	0.962028		Anapc15	7day_Drug - 7day_Vehicle	Pancreatic islets	-0.140355	0.489044	0.931549
Anapc7	3day_Drug - 3day_Vehicle	Pancreatic islets	-0.423157	0.59141	0.774313		Anapc7	7day_Drug - 7day_Vehicle	Pancreatic islets	-0.0577539	0.830343	1
Ang3	3day_Drug - 3day_Vehicle	Pancreatic islets	0.0260839	0.999999	1		Ang3	7day_Drug - 7day_Vehicle	Pancreatic islets	-0.145978	0.490971	0.931549
Ang6	3day_Drug - 3day_Vehicle	Pancreatic islets	0.211918	0.597927	0.774313		Ang6	7day_Drug - 7day_Vehicle	Pancreatic islets	-0.214445	0.486209	0.931549
Angpt4	3day_Drug - 3day_Vehicle	Pancreatic islets	0.208273	0.34736	0.774313		Angpt4	7day_Drug - 7day_Vehicle	Pancreatic islets	-0.121245	1	1
Angptl4	3day_Drug - 3day_Vehicle	Pancreatic islets	-0.175209	0.39344	0.774313		Angptl4	7day_Drug - 7day_Vehicle	Pancreatic islets	-0.26343	0.423123	0.931549
Angptl6	3day_Drug - 3day_Vehicle	Pancreatic islets	-0.128675	0.502684	0.774313		Angptl6	7day_Drug - 7day_Vehicle	Pancreatic islets	-0.372672	0.310085	0.931549
Ank	3day_Drug - 3day_Vehicle	Pancreatic islets	-0.0372325	0.794443	0.942139		Ank	7day_Drug - 7day_Vehicle	Pancreatic islets	-0.123465	0.640111	0.938177
Ank2	3day_Drug - 3day_Vehicle	Pancreatic islets	0.191018	0.481262	0.774313		Ank2	7day_Drug - 7day_Vehicle	Pancreatic islets	-0.338585	1	1
Ankle1	3day_Drug - 3day_Vehicle	Pancreatic islets	0.502004	0.445791	0.774313		Ankle1	7day_Drug - 7day_Vehicle	Pancreatic islets	-0.261956	0.290104	0.931549
Ankle2	3day_Drug - 3day_Vehicle	Pancreatic islets	0.00960413	0.999998	1		Ankle2	7day_Drug - 7day_Vehicle	Pancreatic islets	-0.0827206	1	1
Ankmy2	3day_Drug - 3day_Vehicle	Pancreatic islets	0.650709	0.18446	0.774313		Ankmy2	7day_Drug - 7day_Vehicle	Pancreatic islets	0.0250419	0.851442	1
Ankra2	3day_Drug - 3day_Vehicle	Pancreatic islets	-0.222502	0.254044	0.774313		Ankra2	7day_Drug - 7day_Vehicle	Pancreatic islets	-0.362086	0.476488	0.931549
Ankrd10	3day_Drug - 3day_Vehicle	Pancreatic islets	-0.452419	0.0103045	0.191505		Ankrd10	7day_Drug - 7day_Vehicle	Pancreatic islets	-0.0266006	0.878804	1
Ankrd12	3day_Drug - 3day_Vehicle	Pancreatic islets	-0.590117	0.359174	0.774313		Ankrd12	7day_Drug - 7day_Vehicle	Pancreatic islets	-0.126882	0.570651	0.931549
Ankrd13b	3day_Drug - 3day_Vehicle	Pancreatic islets	-0.272313	0.336944	0.774313		Ankrd13b	7day_Drug - 7day_Vehicle	Pancreatic islets	0.0458995	0.999999	1
Ankrd22	3day_Drug - 3day_Vehicle	Pancreatic islets	0.231707	0.541406	0.774313		Ankrd22	7day_Drug - 7day_Vehicle	Pancreatic islets	0.160745	0.553414	0.931549
Ankrd23	3day_Drug - 3day_Vehicle	Pancreatic islets	0.0933602	0.394958	0.774313		Ankrd23	7day_Drug - 7day_Vehicle	Pancreatic islets	-0.191565	0.490482	0.931549
Ankrd27	3day_Drug - 3day_Vehicle	Pancreatic islets	0.288999	0.452413	0.774313		Ankrd27	7day_Drug - 7day_Vehicle	Pancreatic islets	0.0677774	1	1
Ankrd29	3day_Drug - 3day_Vehicle	Pancreatic islets	0.232892	0.24866	0.774313		Ankrd29	7day_Drug - 7day_Vehicle	Pancreatic islets	0.0614656	0.746886	1
Ankrd35	3day_Drug - 3day_Vehicle	Pancreatic islets	-0.412785	0.447333	0.774313		Ankrd35	7day_Drug - 7day_Vehicle	Pancreatic islets	-0.289055	0.499794	0.931549
Ankrd42	3day_Drug - 3day_Vehicle	Pancreatic islets	-0.335111	0.00401638	0.103673		Ankrd42	7day_Drug - 7day_Vehicle	Pancreatic islets	-0.388515	0.469223	0.931549
Ankrd6	3day_Drug - 3day_Vehicle	Pancreatic islets	-0.0860375	0.528498	0.774313		Ankrd6	7day_Drug - 7day_Vehicle	Pancreatic islets	-0.154301	0.526594	0.931549
Ankrd7	3day_Drug - 3day_Vehicle	Pancreatic islets	0.036854	0.833968	0.979703		Ankrd7	7day_Drug - 7day_Vehicle	Pancreatic islets	-0.290213	0.302155	0.931549
Anks3	3day_Drug - 3day_Vehicle	Pancreatic islets	0.205362	0.492802	0.774313		Anks3	7day_Drug - 7day_Vehicle	Pancreatic islets	0.0688312	0.713256	0.980471
Ano9	3day_Drug - 3day_Vehicle	Pancreatic islets	-0.019588	1	1		Ano9	7day_Drug - 7day_Vehicle	Pancreatic islets	0.267933	0.43539	0.931549
Anp32a	3day_Drug - 3day_Vehicle	Pancreatic islets	-0.466655	0.204805	0.774313		Anp32a	7day_Drug - 7day_Vehicle	Pancreatic islets	-0.0666463	1	1
Anp32b	3day_Drug - 3day_Vehicle	Pancreatic islets	0.0698903	0.519731	0.774313		Anp32b	7day_Drug - 7day_Vehicle	Pancreatic islets	-0.265405	0.305318	0.931549
Anp32e	3day_Drug - 3day_Vehicle	Pancreatic islets	0.0776413	0.524883	0.774313		Anp32e	7day_Drug - 7day_Vehicle	Pancreatic islets	-0.385551	0.257795	0.931549
Anpep	3day_Drug - 3day_Vehicle	Pancreatic islets	-0.0295974	0.854294	0.997845		Anpep	7day_Drug - 7day_Vehicle	Pancreatic islets	-0.0112255	0.970851	1
Anxa2	3day_Drug - 3day_Vehicle	Pancreatic islets	0.384048	0.229304	0.774313		Anxa2	7day_Drug - 7day_Vehicle	Pancreatic islets	0.110793	1	1
Anxa4	3day_Drug - 3day_Vehicle	Pancreatic islets	0.222233	0.267742	0.774313		Anxa4	7day_Drug - 7day_Vehicle	Pancreatic islets	0.260821	0.362766	0.931549
Anxa6	3day_Drug - 3day_Vehicle	Pancreatic islets	-0.155104	0.480315	0.774313		Anxa6	7day_Drug - 7day_Vehicle	Pancreatic islets	0.0112406	0.999798	1
Anxa7	3day_Drug - 3day_Vehicle	Pancreatic islets	0.0953561	0.539154	0.774313		Anxa7	7day_Drug - 7day_Vehicle	Pancreatic islets	0.176821	0.469577	0.931549
Aoah	3day_Drug - 3day_Vehicle	Pancreatic islets	0.615204	0.584883	0.774313		Aoah	7day_Drug - 7day_Vehicle	Pancreatic islets	0.244452	0.478132	0.931549
Aoc2	3day_Drug - 3day_Vehicle	Pancreatic islets	0.342884	0.441098	0.774313		Aoc2	7day_Drug - 7day_Vehicle	Pancreatic islets	-0.112424	1	1
Aopep	3day_Drug - 3day_Vehicle	Pancreatic islets	-0.931323	0.25915	0.774313		Aopep	7day_Drug - 7day_Vehicle	Pancreatic islets	-0.0193589	0.927204	1
Ap1g1	3day_Drug - 3day_Vehicle	Pancreatic islets	-0.560501	0.00144397	0.0508452		Ap1g1	7day_Drug - 7day_Vehicle	Pancreatic islets	-0.0846581	0.708895	0.976323
Ap1s3	3day_Drug - 3day_Vehicle	Pancreatic islets	0.542134	0.585732	0.774313		Ap1s3	7day_Drug - 7day_Vehicle	Pancreatic islets	-0.373005	0.281377	0.931549
Ap2b1	3day_Drug - 3day_Vehicle	Pancreatic islets	-0.20212	0.511145	0.774313		Ap2b1	7day_Drug - 7day_Vehicle	Pancreatic islets	0.0332097	0.999999	1
Ap2m1	3day_Drug - 3day_Vehicle	Pancreatic islets	-0.207695	0.256159	0.774313		Ap2m1	7day_Drug - 7day_Vehicle	Pancreatic islets	0.0789177	0.700465	0.971881
Ap2s1	3day_Drug - 3day_Vehicle	Pancreatic islets	-0.187651	0.4883	0.774313		Ap2s1	7day_Drug - 7day_Vehicle	Pancreatic islets	-0.459428	1	1
Ap3b1	3day_Drug - 3day_Vehicle	Pancreatic islets	-0.165506	0.31178	0.774313		Ap3b1	7day_Drug - 7day_Vehicle	Pancreatic islets	0.0905233	0.705519	0.97474
Ap3m1	3day_Drug - 3day_Vehicle	Pancreatic islets	-0.340564	0.236833	0.774313		Ap3m1	7day_Drug - 7day_Vehicle	Pancreatic islets	-0.2723	1	1
Ap3s1	3day_Drug - 3day_Vehicle	Pancreatic islets	-0.293084	0.455582	0.774313		Ap3s1	7day_Drug - 7day_Vehicle	Pancreatic islets	0.0778265	0.605592	0.931549
Ap4e1	3day_Drug - 3day_Vehicle	Pancreatic islets	0.189269	0.239968	0.774313		Ap4e1	7day_Drug - 7day_Vehicle	Pancreatic islets	-0.122298	0.559867	0.931549
Ap4m1	3day_Drug - 3day_Vehicle	Pancreatic islets	-0.460835	0.206238	0.774313		Ap4m1	7day_Drug - 7day_Vehicle	Pancreatic islets	-0.102619	0.657061	0.947753
Ap5z1	3day_Drug - 3day_Vehicle	Pancreatic islets	0.551658	0.436245	0.774313		Ap5z1	7day_Drug - 7day_Vehicle	Pancreatic islets	-0.232971	0.243824	0.931549
Apbb1ip	3day_Drug - 3day_Vehicle	Pancreatic islets	0.0714294	0.693244	0.845924		Apbb1ip	7day_Drug - 7day_Vehicle	Pancreatic islets	-0.331395	0.48602	0.931549
Apex1	3day_Drug - 3day_Vehicle	Pancreatic islets	0.0680576	1	1		Apex1	7day_Drug - 7day_Vehicle	Pancreatic islets	0.427395	0.233448	0.931549
Aph1b	3day_Drug - 3day_Vehicle	Pancreatic islets	-0.299873	1	1		Aph1b	7day_Drug - 7day_Vehicle	Pancreatic islets	-0.17165	0.507625	0.931549
Apip	3day_Drug - 3day_Vehicle	Pancreatic islets	0.245035	0.0263632	0.401467		Apip	7day_Drug - 7day_Vehicle	Pancreatic islets	0.105888	0.649386	0.942955
Aplf	3day_Drug - 3day_Vehicle	Pancreatic islets	-0.0559028	0.688537	0.84135		Aplf	7day_Drug - 7day_Vehicle	Pancreatic islets	-0.12002	0.588727	0.931549
Apmap	3day_Drug - 3day_Vehicle	Pancreatic islets	0.23468	0.0412168	0.560305		Apmap	7day_Drug - 7day_Vehicle	Pancreatic islets	0.0215315	0.909484	1
Apobec3	3day_Drug - 3day_Vehicle	Pancreatic islets	-0.530937	0.122009	0.774313		Apobec3	7day_Drug - 7day_Vehicle	Pancreatic islets	-0.176296	1	1
Apoc2	3day_Drug - 3day_Vehicle	Pancreatic islets	-0.00731067	0.999969	1		Apoc2	7day_Drug - 7day_Vehicle	Pancreatic islets	-0.189975	0.329352	0.931549
Apof	3day_Drug - 3day_Vehicle	Pancreatic islets	0.0867511	0.467047	0.774313		Apof	7day_Drug - 7day_Vehicle	Pancreatic islets	-0.227126	0.391093	0.931549
Apol10a	3day_Drug - 3day_Vehicle	Pancreatic islets	-0.130346	0.398478	0.774313		Apol10a	7day_Drug - 7day_Vehicle	Pancreatic islets	-0.223072	0.318636	0.931549
Apol11a	3day_Drug - 3day_Vehicle	Pancreatic islets	-0.0864454	0.647324	0.806705		Apol11a	7day_Drug - 7day_Vehicle	Pancreatic islets	-0.203205	0.537902	0.931549
Apol7c	3day_Drug - 3day_Vehicle	Pancreatic islets	-0.0946396	0.479924	0.774313		Apol7c	7day_Drug - 7day_Vehicle	Pancreatic islets	-0.262907	0.468735	0.931549
Apold1	3day_Drug - 3day_Vehicle	Pancreatic islets	0.409567	0.200295	0.774313		Apold1	7day_Drug - 7day_Vehicle	Pancreatic islets	-0.0516304	1	1
Apom	3day_Drug - 3day_Vehicle	Pancreatic islets	0.180318	0.419235	0.774313		Apom	7day_Drug - 7day_Vehicle	Pancreatic islets	-0.209892	0.512787	0.931549
Apoo	3day_Drug - 3day_Vehicle	Pancreatic islets	-0.10368	0.484276	0.774313		Apoo	7day_Drug - 7day_Vehicle	Pancreatic islets	0.0904911	1	1
App	3day_Drug - 3day_Vehicle	Pancreatic islets	0.11372	1	1		App	7day_Drug - 7day_Vehicle	Pancreatic islets	-0.182388	0.343338	0.931549
Appl1	3day_Drug - 3day_Vehicle	Pancreatic islets	0.0242093	0.823919	0.971192		Appl1	7day_Drug - 7day_Vehicle	Pancreatic islets	-0.447373	0.255848	0.931549
Aptx	3day_Drug - 3day_Vehicle	Pancreatic islets	-0.551261	0.00568278	0.12796		Aptx	7day_Drug - 7day_Vehicle	Pancreatic islets	-0.313385	0.608173	0.931549
Aqp2	3day_Drug - 3day_Vehicle	Pancreatic islets	0.408204	0.0155988	0.263429		Aqp2	7day_Drug - 7day_Vehicle	Pancreatic islets	0.0286142	0.826833	1
Aqp3	3day_Drug - 3day_Vehicle	Pancreatic islets	-0.128939	0.55694	0.774313		Aqp3	7day_Drug - 7day_Vehicle	Pancreatic islets	-0.153818	0.56233	0.931549
Aqp5	3day_Drug - 3day_Vehicle	Pancreatic islets	0.235349	0.289828	0.774313		Aqp5	7day_Drug - 7day_Vehicle	Pancreatic islets	0.396729	0.269377	0.931549
Aqp7	3day_Drug - 3day_Vehicle	Pancreatic islets	-0.137201	0.508396	0.774313		Aqp7	7day_Drug - 7day_Vehicle	Pancreatic islets	0.0220513	0.91705	1
Arap2	3day_Drug - 3day_Vehicle	Pancreatic islets	-0.17763	0.383568	0.774313		Arap2	7day_Drug - 7day_Vehicle	Pancreatic islets	0.0639335	1	1
Arcn1	3day_Drug - 3day_Vehicle	Pancreatic islets	-0.72655	0.00105249	0.0413848		Arcn1	7day_Drug - 7day_Vehicle	Pancreatic islets	-0.465186	0.258653	0.931549
Arel1	3day_Drug - 3day_Vehicle	Pancreatic islets	0.280052	0.59171	0.774313		Arel1	7day_Drug - 7day_Vehicle	Pancreatic islets	0.312325	0.304482	0.931549
Arf1	3day_Drug - 3day_Vehicle	Pancreatic islets	-0.566211	0.216415	0.774313		Arf1	7day_Drug - 7day_Vehicle	Pancreatic islets	-0.0686058	0.517933	0.931549
Arf4	3day_Drug - 3day_Vehicle	Pancreatic islets	0.54101	0.183418	0.774313		Arf4	7day_Drug - 7day_Vehicle	Pancreatic islets	0.2227	0.348381	0.931549
Arf6	3day_Drug - 3day_Vehicle	Pancreatic islets	-0.0485234	1	1		Arf6	7day_Drug - 7day_Vehicle	Pancreatic islets	-0.203278	1	1
Arfgap2	3day_Drug - 3day_Vehicle	Pancreatic islets	-0.346752	0.23781	0.774313		Arfgap2	7day_Drug - 7day_Vehicle	Pancreatic islets	-0.14476	0.549349	0.931549
Arfrp1	3day_Drug - 3day_Vehicle	Pancreatic islets	0.0403812	0.670942	0.826414		Arfrp1	7day_Drug - 7day_Vehicle	Pancreatic islets	-0.174909	0.357882	0.931549
Arg2	3day_Drug - 3day_Vehicle	Pancreatic islets	-0.0492715	0.814124	0.961583		Arg2	7day_Drug - 7day_Vehicle	Pancreatic islets	-0.399752	0.473805	0.931549
Arglu1	3day_Drug - 3day_Vehicle	Pancreatic islets	-0.483973	0.208896	0.774313		Arglu1	7day_Drug - 7day_Vehicle	Pancreatic islets	-0.24515	0.482469	0.931549
Arhgap1	3day_Drug - 3day_Vehicle	Pancreatic islets	-0.298082	0.459405	0.774313		Arhgap1	7day_Drug - 7day_Vehicle	Pancreatic islets	-0.175434	0.533366	0.931549
Arhgap10	3day_Drug - 3day_Vehicle	Pancreatic islets	-0.303131	0.406196	0.774313		Arhgap10	7day_Drug - 7day_Vehicle	Pancreatic islets	-0.203152	0.441964	0.931549
Arhgap12	3day_Drug - 3day_Vehicle	Pancreatic islets	-0.0132025	0.920692	1		Arhgap12	7day_Drug - 7day_Vehicle	Pancreatic islets	-0.170204	0.472897	0.931549
Arhgap17	3day_Drug - 3day_Vehicle	Pancreatic islets	-0.0135019	0.952315	1		Arhgap17	7day_Drug - 7day_Vehicle	Pancreatic islets	0.0667096	0.797171	1
Arhgap22	3day_Drug - 3day_Vehicle	Pancreatic islets	-0.303395	0.286416	0.774313		Arhgap22	7day_Drug - 7day_Vehicle	Pancreatic islets	-0.0547689	0.827037	1
Arhgap23	3day_Drug - 3day_Vehicle	Pancreatic islets	-0.249874	0.303558	0.774313		Arhgap23	7day_Drug - 7day_Vehicle	Pancreatic islets	0.166888	0.423946	0.931549
Arhgap25	3day_Drug - 3day_Vehicle	Pancreatic islets	-0.123804	0.401541	0.774313		Arhgap25	7day_Drug - 7day_Vehicle	Pancreatic islets	-0.472257	0.283972	0.931549
Arhgap30	3day_Drug - 3day_Vehicle	Pancreatic islets	-0.450445	0.388203	0.774313		Arhgap30	7day_Drug - 7day_Vehicle	Pancreatic islets	-0.536284	0.245109	0.931549
Arhgap40	3day_Drug - 3day_Vehicle	Pancreatic islets	0.422214	0.162116	0.774313		Arhgap40	7day_Drug - 7day_Vehicle	Pancreatic islets	0.0244549	0.817176	1
Arhgap45	3day_Drug - 3day_Vehicle	Pancreatic islets	-0.172248	0.318256	0.774313		Arhgap45	7day_Drug - 7day_Vehicle	Pancreatic islets	0.135091	0.631093	0.934356
Arhgap6	3day_Drug - 3day_Vehicle	Pancreatic islets	-0.186163	0.28738	0.774313		Arhgap6	7day_Drug - 7day_Vehicle	Pancreatic islets	0.0384062	0.791211	1
Arhgap8	3day_Drug - 3day_Vehicle	Pancreatic islets	0.0280123	0.999961	1		Arhgap8	7day_Drug - 7day_Vehicle	Pancreatic islets	-0.131267	0.572894	0.931549
Arhgdia	3day_Drug - 3day_Vehicle	Pancreatic islets	-0.418846	0.587835	0.774313		Arhgdia	7day_Drug - 7day_Vehicle	Pancreatic islets	-0.373999	0.217835	0.931549
Arhgdib	3day_Drug - 3day_Vehicle	Pancreatic islets	-0.413235	0.237647	0.774313		Arhgdib	7day_Drug - 7day_Vehicle	Pancreatic islets	-0.148047	1	1
Arhgef1	3day_Drug - 3day_Vehicle	Pancreatic islets	-0.309845	0.274671	0.774313		Arhgef1	7day_Drug - 7day_Vehicle	Pancreatic islets	-0.175729	0.555077	0.931549
Arhgef10l	3day_Drug - 3day_Vehicle	Pancreatic islets	0.364777	0.589846	0.774313		Arhgef10l	7day_Drug - 7day_Vehicle	Pancreatic islets	-0.0468713	1	1
Arhgef18	3day_Drug - 3day_Vehicle	Pancreatic islets	0.145983	0.363345	0.774313		Arhgef18	7day_Drug - 7day_Vehicle	Pancreatic islets	0.120526	0.627549	0.932211
Arhgef2	3day_Drug - 3day_Vehicle	Pancreatic islets	0.115355	0.385114	0.774313		Arhgef2	7day_Drug - 7day_Vehicle	Pancreatic islets	-0.135317	0.600943	0.931549
Arhgef28	3day_Drug - 3day_Vehicle	Pancreatic islets	0.326918	0.137198	0.774313		Arhgef28	7day_Drug - 7day_Vehicle	Pancreatic islets	-0.120769	0.497552	0.931549
Arhgef3	3day_Drug - 3day_Vehicle	Pancreatic islets	0.377939	1.11918e-05	0.0018428		Arhgef3	7day_Drug - 7day_Vehicle	Pancreatic islets	-0.0559739	1	1
Arhgef37	3day_Drug - 3day_Vehicle	Pancreatic islets	-0.348296	0.448564	0.774313		Arhgef37	7day_Drug - 7day_Vehicle	Pancreatic islets	-0.215809	0.377732	0.931549
Arid1a	3day_Drug - 3day_Vehicle	Pancreatic islets	-0.015085	0.897677	1		Arid1a	7day_Drug - 7day_Vehicle	Pancreatic islets	-0.400599	0.29378	0.931549
Arid3a	3day_Drug - 3day_Vehicle	Pancreatic islets	0.0855549	0.584749	0.774313		Arid3a	7day_Drug - 7day_Vehicle	Pancreatic islets	-0.337086	0.364986	0.931549
Arid3b	3day_Drug - 3day_Vehicle	Pancreatic islets	0.442987	0.197665	0.774313		Arid3b	7day_Drug - 7day_Vehicle	Pancreatic islets	-0.0574614	0.767106	1
Arid4a	3day_Drug - 3day_Vehicle	Pancreatic islets	-0.395102	1	1		Arid4a	7day_Drug - 7day_Vehicle	Pancreatic islets	0.183186	0.411035	0.931549
Arih2	3day_Drug - 3day_Vehicle	Pancreatic islets	0.0415087	1	1		Arih2	7day_Drug - 7day_Vehicle	Pancreatic islets	-0.00355841	0.999461	1
Arl1	3day_Drug - 3day_Vehicle	Pancreatic islets	-0.398995	0.44813	0.774313		Arl1	7day_Drug - 7day_Vehicle	Pancreatic islets	-0.067163	0.648211	0.942655
Arl14epl	3day_Drug - 3day_Vehicle	Pancreatic islets	0.240882	0.325032	0.774313		Arl14epl	7day_Drug - 7day_Vehicle	Pancreatic islets	0.0843211	1	1
Arl2bp	3day_Drug - 3day_Vehicle	Pancreatic islets	0.253763	0.266007	0.774313		Arl2bp	7day_Drug - 7day_Vehicle	Pancreatic islets	-0.0714885	0.728376	0.989893
Arl3	3day_Drug - 3day_Vehicle	Pancreatic islets	-0.0818924	0.585924	0.774313		Arl3	7day_Drug - 7day_Vehicle	Pancreatic islets	0.0172052	0.999994	1
Arl4a	3day_Drug - 3day_Vehicle	Pancreatic islets	-0.135864	0.512853	0.774313		Arl4a	7day_Drug - 7day_Vehicle	Pancreatic islets	-0.048803	1	1
Arl6	3day_Drug - 3day_Vehicle	Pancreatic islets	-0.00624062	0.966453	1		Arl6	7day_Drug - 7day_Vehicle	Pancreatic islets	-0.141747	0.529004	0.931549
Arl6ip1	3day_Drug - 3day_Vehicle	Pancreatic islets	-0.0657396	0.649335	0.808256		Arl6ip1	7day_Drug - 7day_Vehicle	Pancreatic islets	-0.367647	0.603734	0.931549
Arl6ip4	3day_Drug - 3day_Vehicle	Pancreatic islets	0.0637191	0.54817	0.774313		Arl6ip4	7day_Drug - 7day_Vehicle	Pancreatic islets	-0.228464	0.505411	0.931549
Arl6ip6	3day_Drug - 3day_Vehicle	Pancreatic islets	0.567678	0.0803987	0.774313		Arl6ip6	7day_Drug - 7day_Vehicle	Pancreatic islets	0.204411	0.485845	0.931549
Armc10	3day_Drug - 3day_Vehicle	Pancreatic islets	-0.354394	0.00688872	0.14577		Armc10	7day_Drug - 7day_Vehicle	Pancreatic islets	-0.336163	0.159335	0.931549
Odad2	3day_Drug - 3day_Vehicle	Pancreatic islets	-0.107262	0.576129	0.774313		Odad2	7day_Drug - 7day_Vehicle	Pancreatic islets	-0.155047	0.399645	0.931549
Armc7	3day_Drug - 3day_Vehicle	Pancreatic islets	-0.142068	0.379798	0.774313		Armc7	7day_Drug - 7day_Vehicle	Pancreatic islets	-0.0213392	0.914433	1
Armc8	3day_Drug - 3day_Vehicle	Pancreatic islets	0.699018	0.436193	0.774313		Armc8	7day_Drug - 7day_Vehicle	Pancreatic islets	-0.0703857	1	1
Armc9	3day_Drug - 3day_Vehicle	Pancreatic islets	0.449656	0.43495	0.774313		Armc9	7day_Drug - 7day_Vehicle	Pancreatic islets	-0.0064056	0.999872	1
Armcx3	3day_Drug - 3day_Vehicle	Pancreatic islets	-0.396663	0.453922	0.774313		Armcx3	7day_Drug - 7day_Vehicle	Pancreatic islets	-0.326548	0.485931	0.931549
Armcx5	3day_Drug - 3day_Vehicle	Pancreatic islets	-0.206352	0.373965	0.774313		Armcx5	7day_Drug - 7day_Vehicle	Pancreatic islets	0.0459689	1	1
Arnt	3day_Drug - 3day_Vehicle	Pancreatic islets	-0.0174839	0.931196	1		Arnt	7day_Drug - 7day_Vehicle	Pancreatic islets	0.0918629	0.71644	0.982436
Arpc1b	3day_Drug - 3day_Vehicle	Pancreatic islets	-0.285628	0.241851	0.774313		Arpc1b	7day_Drug - 7day_Vehicle	Pancreatic islets	-0.504967	0.459083	0.931549
Arpc2	3day_Drug - 3day_Vehicle	Pancreatic islets	-0.122888	0.552823	0.774313		Arpc2	7day_Drug - 7day_Vehicle	Pancreatic islets	-0.326736	0.112317	0.931549
Arpc3	3day_Drug - 3day_Vehicle	Pancreatic islets	0.105118	0.557931	0.774313		Arpc3	7day_Drug - 7day_Vehicle	Pancreatic islets	-0.458523	0.459397	0.931549
Arpc4	3day_Drug - 3day_Vehicle	Pancreatic islets	0.594039	0.585423	0.774313		Arpc4	7day_Drug - 7day_Vehicle	Pancreatic islets	-0.489876	0.464131	0.931549
Arpc5	3day_Drug - 3day_Vehicle	Pancreatic islets	-0.161255	1	1		Arpc5	7day_Drug - 7day_Vehicle	Pancreatic islets	-0.228891	0.358608	0.931549
Arpc5l	3day_Drug - 3day_Vehicle	Pancreatic islets	-0.27897	1	1		Arpc5l	7day_Drug - 7day_Vehicle	Pancreatic islets	0.0450954	1	1
Arpp19	3day_Drug - 3day_Vehicle	Pancreatic islets	-0.456652	0.230875	0.774313		Arpp19	7day_Drug - 7day_Vehicle	Pancreatic islets	-0.0840589	0.712764	0.98005
Arrdc1	3day_Drug - 3day_Vehicle	Pancreatic islets	0.0895433	0.999999	1		Arrdc1	7day_Drug - 7day_Vehicle	Pancreatic islets	-0.306638	0.497577	0.931549
Arrdc4	3day_Drug - 3day_Vehicle	Pancreatic islets	0.0695131	0.630463	0.791858		Arrdc4	7day_Drug - 7day_Vehicle	Pancreatic islets	-0.316182	0.477017	0.931549
Arsg	3day_Drug - 3day_Vehicle	Pancreatic islets	0.394977	0.0145533	0.246564		Arsg	7day_Drug - 7day_Vehicle	Pancreatic islets	-0.537895	0.0210962	0.931549
Art1	3day_Drug - 3day_Vehicle	Pancreatic islets	0.480654	0.00125465	0.0462864		Art1	7day_Drug - 7day_Vehicle	Pancreatic islets	-0.021902	0.883541	1
Art4	3day_Drug - 3day_Vehicle	Pancreatic islets	0.623147	0.182926	0.774313		Art4	7day_Drug - 7day_Vehicle	Pancreatic islets	0.115329	0.410117	0.931549
Art5	3day_Drug - 3day_Vehicle	Pancreatic islets	-0.181392	0.303554	0.774313		Art5	7day_Drug - 7day_Vehicle	Pancreatic islets	-0.0624372	0.805503	1
As3mt	3day_Drug - 3day_Vehicle	Pancreatic islets	-0.244504	0.353058	0.774313		As3mt	7day_Drug - 7day_Vehicle	Pancreatic islets	-0.149395	0.555124	0.931549
Asb1	3day_Drug - 3day_Vehicle	Pancreatic islets	0.457833	0.0804244	0.774313		Asb1	7day_Drug - 7day_Vehicle	Pancreatic islets	-0.0209411	0.999992	1
Asb10	3day_Drug - 3day_Vehicle	Pancreatic islets	-0.100558	0.999996	1		Asb10	7day_Drug - 7day_Vehicle	Pancreatic islets	0.0316821	0.851841	1
Asb11	3day_Drug - 3day_Vehicle	Pancreatic islets	0.220318	0.469036	0.774313		Asb11	7day_Drug - 7day_Vehicle	Pancreatic islets	-0.064171	0.687935	0.963412
Asb15	3day_Drug - 3day_Vehicle	Pancreatic islets	0.0684644	0.715985	0.868245		Asb15	7day_Drug - 7day_Vehicle	Pancreatic islets	-0.0800054	0.674433	0.955779
Asb9	3day_Drug - 3day_Vehicle	Pancreatic islets	0.148762	1	1		Asb9	7day_Drug - 7day_Vehicle	Pancreatic islets	-0.546855	0.236397	0.931549
Ascl5	3day_Drug - 3day_Vehicle	Pancreatic islets	0.781226	0.191332	0.774313		Ascl5	7day_Drug - 7day_Vehicle	Pancreatic islets	0.116869	0.607364	0.931549
Asf1a	3day_Drug - 3day_Vehicle	Pancreatic islets	0.342676	0.45134	0.774313		Asf1a	7day_Drug - 7day_Vehicle	Pancreatic islets	0.181084	0.452408	0.931549
Asf1b	3day_Drug - 3day_Vehicle	Pancreatic islets	0.204187	0.302398	0.774313		Asf1b	7day_Drug - 7day_Vehicle	Pancreatic islets	-0.294177	0.241385	0.931549
Asic2	3day_Drug - 3day_Vehicle	Pancreatic islets	0.125846	0.50893	0.774313		Asic2	7day_Drug - 7day_Vehicle	Pancreatic islets	-0.157739	0.462894	0.931549
Asic4	3day_Drug - 3day_Vehicle	Pancreatic islets	0.649244	0.585242	0.774313		Asic4	7day_Drug - 7day_Vehicle	Pancreatic islets	0.150557	1	1
Asnsd1	3day_Drug - 3day_Vehicle	Pancreatic islets	-0.219439	0.220398	0.774313		Asnsd1	7day_Drug - 7day_Vehicle	Pancreatic islets	-0.0789329	0.522212	0.931549
Asphd1	3day_Drug - 3day_Vehicle	Pancreatic islets	-0.131824	0.375059	0.774313		Asphd1	7day_Drug - 7day_Vehicle	Pancreatic islets	-0.310283	0.357682	0.931549
Aspn	3day_Drug - 3day_Vehicle	Pancreatic islets	0.0731796	0.467392	0.774313		Aspn	7day_Drug - 7day_Vehicle	Pancreatic islets	-0.0162267	0.912148	1
Aspscr1	3day_Drug - 3day_Vehicle	Pancreatic islets	0.153203	0.519983	0.774313		Aspscr1	7day_Drug - 7day_Vehicle	Pancreatic islets	0.25857	0.516798	0.931549
Ate1	3day_Drug - 3day_Vehicle	Pancreatic islets	-0.319969	0.594451	0.774313		Ate1	7day_Drug - 7day_Vehicle	Pancreatic islets	0.0299319	0.893167	1
Atf3	3day_Drug - 3day_Vehicle	Pancreatic islets	0.0292374	1	1		Atf3	7day_Drug - 7day_Vehicle	Pancreatic islets	0.279559	0.487491	0.931549
Atf6	3day_Drug - 3day_Vehicle	Pancreatic islets	-0.394832	0.235779	0.774313		Atf6	7day_Drug - 7day_Vehicle	Pancreatic islets	-0.0961224	0.616852	0.931549
Atf6b	3day_Drug - 3day_Vehicle	Pancreatic islets	-0.635584	0.0449332	0.590407		Atf6b	7day_Drug - 7day_Vehicle	Pancreatic islets	-0.641655	0.225397	0.931549
Atf7ip2	3day_Drug - 3day_Vehicle	Pancreatic islets	0.0281556	1	1		Atf7ip2	7day_Drug - 7day_Vehicle	Pancreatic islets	-0.252961	0.501279	0.931549
Atg14	3day_Drug - 3day_Vehicle	Pancreatic islets	0.524151	0.585672	0.774313		Atg14	7day_Drug - 7day_Vehicle	Pancreatic islets	-0.115038	0.601454	0.931549
Atg16l1	3day_Drug - 3day_Vehicle	Pancreatic islets	-0.24072	1	1		Atg16l1	7day_Drug - 7day_Vehicle	Pancreatic islets	0.0304077	0.999999	1
Atg2b	3day_Drug - 3day_Vehicle	Pancreatic islets	-0.0117625	0.999999	1		Atg2b	7day_Drug - 7day_Vehicle	Pancreatic islets	-0.321001	0.344868	0.931549
Atg4a	3day_Drug - 3day_Vehicle	Pancreatic islets	-0.210722	0.338296	0.774313		Atg4a	7day_Drug - 7day_Vehicle	Pancreatic islets	-0.0696982	1	1
Atg4b	3day_Drug - 3day_Vehicle	Pancreatic islets	-0.381775	0.214635	0.774313		Atg4b	7day_Drug - 7day_Vehicle	Pancreatic islets	-0.149917	0.44493	0.931549
Atg4c	3day_Drug - 3day_Vehicle	Pancreatic islets	-0.247775	0.233585	0.774313		Atg4c	7day_Drug - 7day_Vehicle	Pancreatic islets	0.0244382	0.889918	1
Atg4d	3day_Drug - 3day_Vehicle	Pancreatic islets	0.0562772	1	1		Atg4d	7day_Drug - 7day_Vehicle	Pancreatic islets	-0.580921	0.026955	0.931549
Atic	3day_Drug - 3day_Vehicle	Pancreatic islets	-0.327761	0.477077	0.774313		Atic	7day_Drug - 7day_Vehicle	Pancreatic islets	-0.127552	0.464251	0.931549
Atp11a	3day_Drug - 3day_Vehicle	Pancreatic islets	0.378874	0.213092	0.774313		Atp11a	7day_Drug - 7day_Vehicle	Pancreatic islets	-0.267521	0.294891	0.931549
Atp11b	3day_Drug - 3day_Vehicle	Pancreatic islets	0.20447	0.259307	0.774313		Atp11b	7day_Drug - 7day_Vehicle	Pancreatic islets	0.116951	1	1
Atp13a4	3day_Drug - 3day_Vehicle	Pancreatic islets	0.401681	0.440474	0.774313		Atp13a4	7day_Drug - 7day_Vehicle	Pancreatic islets	0.310451	0.233582	0.931549
Atp2a2	3day_Drug - 3day_Vehicle	Pancreatic islets	-1.17805	0.000248306	0.01768		Atp2a2	7day_Drug - 7day_Vehicle	Pancreatic islets	-0.067357	0.79742	1
Atp2a3	3day_Drug - 3day_Vehicle	Pancreatic islets	-0.978499	0.58606	0.774313		Atp2a3	7day_Drug - 7day_Vehicle	Pancreatic islets	-0.0652777	0.836745	1
Atp2b2	3day_Drug - 3day_Vehicle	Pancreatic islets	0.187611	1	1		Atp2b2	7day_Drug - 7day_Vehicle	Pancreatic islets	-0.0866158	0.736056	0.996219
Atp2c1	3day_Drug - 3day_Vehicle	Pancreatic islets	0.0409417	0.749224	0.899654		Atp2c1	7day_Drug - 7day_Vehicle	Pancreatic islets	0.105287	0.662262	0.950546
Atp5a1	3day_Drug - 3day_Vehicle	Pancreatic islets	-0.73073	0.387232	0.774313		Atp5a1	7day_Drug - 7day_Vehicle	Pancreatic islets	-0.268924	0.386797	0.931549
Atp5e	3day_Drug - 3day_Vehicle	Pancreatic islets	-0.500208	0.215298	0.774313		Atp5e	7day_Drug - 7day_Vehicle	Pancreatic islets	-0.0529782	0.838852	1
Atp5g3	3day_Drug - 3day_Vehicle	Pancreatic islets	-0.339362	0.244386	0.774313		Atp5g3	7day_Drug - 7day_Vehicle	Pancreatic islets	-0.0787996	1	1
Atp5j2	3day_Drug - 3day_Vehicle	Pancreatic islets	-0.400587	0.218291	0.774313		Atp5j2	7day_Drug - 7day_Vehicle	Pancreatic islets	-0.334685	0.352809	0.931549
Atp5k	3day_Drug - 3day_Vehicle	Pancreatic islets	-0.0331666	0.839993	0.984413		Atp5k	7day_Drug - 7day_Vehicle	Pancreatic islets	-0.233441	0.435813	0.931549
Atp5l	3day_Drug - 3day_Vehicle	Pancreatic islets	0.0806556	0.620095	0.785215		Atp5l	7day_Drug - 7day_Vehicle	Pancreatic islets	0.334614	0.485404	0.931549
Atp5mpl	3day_Drug - 3day_Vehicle	Pancreatic islets	0.0732788	0.670956	0.826414		Atp5mpl	7day_Drug - 7day_Vehicle	Pancreatic islets	-0.283714	0.284103	0.931549
Atp5pb	3day_Drug - 3day_Vehicle	Pancreatic islets	-0.0290267	0.999958	1		Atp5pb	7day_Drug - 7day_Vehicle	Pancreatic islets	0.144762	0.322457	0.931549
Atp6v0a2	3day_Drug - 3day_Vehicle	Pancreatic islets	0.181021	0.0490857	0.63546		Atp6v0a2	7day_Drug - 7day_Vehicle	Pancreatic islets	-0.28356	0.480022	0.931549
Atp6v0a4	3day_Drug - 3day_Vehicle	Pancreatic islets	0.112522	1	1		Atp6v0a4	7day_Drug - 7day_Vehicle	Pancreatic islets	-0.237194	0.450724	0.931549
Atp6v0c	3day_Drug - 3day_Vehicle	Pancreatic islets	-0.0424123	1	1		Atp6v0c	7day_Drug - 7day_Vehicle	Pancreatic islets	0.0517643	0.798768	1
Atp6v0e2	3day_Drug - 3day_Vehicle	Pancreatic islets	0.607573	0.437542	0.774313		Atp6v0e2	7day_Drug - 7day_Vehicle	Pancreatic islets	0.431996	1.98385e-05	0.104529
Atp6v1c2	3day_Drug - 3day_Vehicle	Pancreatic islets	0.0209387	0.999999	1		Atp6v1c2	7day_Drug - 7day_Vehicle	Pancreatic islets	-0.0549721	0.764199	1
Atp6v1d	3day_Drug - 3day_Vehicle	Pancreatic islets	0.343481	0.174963	0.774313		Atp6v1d	7day_Drug - 7day_Vehicle	Pancreatic islets	-0.245307	0.500091	0.931549
Atp6v1g1	3day_Drug - 3day_Vehicle	Pancreatic islets	-0.261888	0.495784	0.774313		Atp6v1g1	7day_Drug - 7day_Vehicle	Pancreatic islets	0.436787	0.457701	0.931549
Atp7a	3day_Drug - 3day_Vehicle	Pancreatic islets	0.610616	0.461494	0.774313		Atp7a	7day_Drug - 7day_Vehicle	Pancreatic islets	0.177802	0.503917	0.931549
Atp8a2	3day_Drug - 3day_Vehicle	Pancreatic islets	0.492812	0.460921	0.774313		Atp8a2	7day_Drug - 7day_Vehicle	Pancreatic islets	0.0148779	0.999999	1
Atpaf1	3day_Drug - 3day_Vehicle	Pancreatic islets	-0.321411	0.451028	0.774313		Atpaf1	7day_Drug - 7day_Vehicle	Pancreatic islets	-0.17139	0.553722	0.931549
Atxn2l	3day_Drug - 3day_Vehicle	Pancreatic islets	-0.551126	0.443839	0.774313		Atxn2l	7day_Drug - 7day_Vehicle	Pancreatic islets	-0.113236	0.688513	0.963412
AU021092	3day_Drug - 3day_Vehicle	Pancreatic islets	0.62149	0.212537	0.774313		AU021092	7day_Drug - 7day_Vehicle	Pancreatic islets	0.196799	1	1
Ezhip	3day_Drug - 3day_Vehicle	Pancreatic islets	0.629585	0.436679	0.774313		Ezhip	7day_Drug - 7day_Vehicle	Pancreatic islets	0.271132	0.597285	0.931549
Aurkc	3day_Drug - 3day_Vehicle	Pancreatic islets	-0.0233668	1	1		Aurkc	7day_Drug - 7day_Vehicle	Pancreatic islets	0.347001	0.539953	0.931549
AV320801	3day_Drug - 3day_Vehicle	Pancreatic islets	-0.158993	0.506977	0.774313		AV320801	7day_Drug - 7day_Vehicle	Pancreatic islets	-0.0629162	0.779277	1
Avl9	3day_Drug - 3day_Vehicle	Pancreatic islets	0.108534	0.256243	0.774313		Avl9	7day_Drug - 7day_Vehicle	Pancreatic islets	-0.0685021	0.683633	0.959707
Avpi1	3day_Drug - 3day_Vehicle	Pancreatic islets	0.301357	1	1		Avpi1	7day_Drug - 7day_Vehicle	Pancreatic islets	0.215866	1	1
Axdnd1	3day_Drug - 3day_Vehicle	Pancreatic islets	-0.119486	0.386771	0.774313		Axdnd1	7day_Drug - 7day_Vehicle	Pancreatic islets	-0.0968069	1	1
Axin1	3day_Drug - 3day_Vehicle	Pancreatic islets	-0.198027	0.296873	0.774313		Axin1	7day_Drug - 7day_Vehicle	Pancreatic islets	-0.120289	1	1
Aym1	3day_Drug - 3day_Vehicle	Pancreatic islets	-0.158858	0.448505	0.774313		Aym1	7day_Drug - 7day_Vehicle	Pancreatic islets	0.0675424	1	1
B230307C23Rik	3day_Drug - 3day_Vehicle	Pancreatic islets	0.00646859	0.999976	1		B230307C23Rik	7day_Drug - 7day_Vehicle	Pancreatic islets	0.474698	0.138145	0.931549
B2m	3day_Drug - 3day_Vehicle	Pancreatic islets	-0.291323	1	1		B2m	7day_Drug - 7day_Vehicle	Pancreatic islets	-0.0822024	0.795895	1
B3galnt2	3day_Drug - 3day_Vehicle	Pancreatic islets	0.192309	0.337933	0.774313		B3galnt2	7day_Drug - 7day_Vehicle	Pancreatic islets	0.431734	0.466695	0.931549
B3galt1	3day_Drug - 3day_Vehicle	Pancreatic islets	0.20503	0.331866	0.774313		B3galt1	7day_Drug - 7day_Vehicle	Pancreatic islets	-0.141557	0.57197	0.931549
B3galt6	3day_Drug - 3day_Vehicle	Pancreatic islets	-0.444264	0.591729	0.774313		B3galt6	7day_Drug - 7day_Vehicle	Pancreatic islets	-0.072908	1	1
B3gat3	3day_Drug - 3day_Vehicle	Pancreatic islets	-0.263797	0.471791	0.774313		B3gat3	7day_Drug - 7day_Vehicle	Pancreatic islets	-0.233413	0.459862	0.931549
B3gnt6	3day_Drug - 3day_Vehicle	Pancreatic islets	0.104755	0.555152	0.774313		B3gnt6	7day_Drug - 7day_Vehicle	Pancreatic islets	0.0846597	1	1
B3gnt7	3day_Drug - 3day_Vehicle	Pancreatic islets	0.446706	0.357598	0.774313		B3gnt7	7day_Drug - 7day_Vehicle	Pancreatic islets	0.240872	0.252757	0.931549
B430306N03Rik	3day_Drug - 3day_Vehicle	Pancreatic islets	0.197526	0.497942	0.774313		B430306N03Rik	7day_Drug - 7day_Vehicle	Pancreatic islets	0.556703	0.230345	0.931549
B4galnt1	3day_Drug - 3day_Vehicle	Pancreatic islets	-0.00720677	0.970609	1		B4galnt1	7day_Drug - 7day_Vehicle	Pancreatic islets	-0.247174	0.460899	0.931549
B4galnt2	3day_Drug - 3day_Vehicle	Pancreatic islets	0.206708	0.276067	0.774313		B4galnt2	7day_Drug - 7day_Vehicle	Pancreatic islets	0.356921	0.409031	0.931549
B4galt1	3day_Drug - 3day_Vehicle	Pancreatic islets	0.0310647	0.82322	0.970803		B4galt1	7day_Drug - 7day_Vehicle	Pancreatic islets	0.511147	0.258018	0.931549
B4galt4	3day_Drug - 3day_Vehicle	Pancreatic islets	0.591932	0.198645	0.774313		B4galt4	7day_Drug - 7day_Vehicle	Pancreatic islets	-0.0746423	0.650819	0.943893
B4galt5	3day_Drug - 3day_Vehicle	Pancreatic islets	0.508089	0.0574025	0.720128		B4galt5	7day_Drug - 7day_Vehicle	Pancreatic islets	0.0902934	0.648342	0.942655
B9d2	3day_Drug - 3day_Vehicle	Pancreatic islets	0.271079	0.241015	0.774313		B9d2	7day_Drug - 7day_Vehicle	Pancreatic islets	0.437454	0.231224	0.931549
Baat	3day_Drug - 3day_Vehicle	Pancreatic islets	0.423009	0.445041	0.774313		Baat	7day_Drug - 7day_Vehicle	Pancreatic islets	-0.337636	0.473522	0.931549
Babam1	3day_Drug - 3day_Vehicle	Pancreatic islets	-0.121828	0.496249	0.774313		Babam1	7day_Drug - 7day_Vehicle	Pancreatic islets	-0.160316	0.59065	0.931549
Bace1	3day_Drug - 3day_Vehicle	Pancreatic islets	0.488594	0.440045	0.774313		Bace1	7day_Drug - 7day_Vehicle	Pancreatic islets	0.0167061	0.999998	1
Bag3	3day_Drug - 3day_Vehicle	Pancreatic islets	0.611628	0.465566	0.774313		Bag3	7day_Drug - 7day_Vehicle	Pancreatic islets	0.515223	0.24038	0.931549
Bambi	3day_Drug - 3day_Vehicle	Pancreatic islets	0.42942	7.90818e-05	0.00868087		Bambi	7day_Drug - 7day_Vehicle	Pancreatic islets	-0.224974	0.33412	0.931549
Banf1	3day_Drug - 3day_Vehicle	Pancreatic islets	0.00517377	0.99993	1		Banf1	7day_Drug - 7day_Vehicle	Pancreatic islets	0.172032	0.316159	0.931549
Basp1	3day_Drug - 3day_Vehicle	Pancreatic islets	-0.448344	0.238654	0.774313		Basp1	7day_Drug - 7day_Vehicle	Pancreatic islets	-0.143719	0.505418	0.931549
Batf3	3day_Drug - 3day_Vehicle	Pancreatic islets	0.518413	0.443492	0.774313		Batf3	7day_Drug - 7day_Vehicle	Pancreatic islets	-0.0536149	0.776168	1
Baz1b	3day_Drug - 3day_Vehicle	Pancreatic islets	-0.33243	0.238247	0.774313		Baz1b	7day_Drug - 7day_Vehicle	Pancreatic islets	-0.389409	0.317925	0.931549
Eif1ad2	3day_Drug - 3day_Vehicle	Pancreatic islets	0.0280561	0.999998	1		Eif1ad2	7day_Drug - 7day_Vehicle	Pancreatic islets	0.294171	0.261932	0.931549
Bbc3	3day_Drug - 3day_Vehicle	Pancreatic islets	0.128036	0.440891	0.774313		Bbc3	7day_Drug - 7day_Vehicle	Pancreatic islets	0.361463	0.477583	0.931549
Bbs7	3day_Drug - 3day_Vehicle	Pancreatic islets	0.417758	0.454632	0.774313		Bbs7	7day_Drug - 7day_Vehicle	Pancreatic islets	0.0440345	1	1
BC005624	3day_Drug - 3day_Vehicle	Pancreatic islets	0.0717083	0.535179	0.774313		BC005624	7day_Drug - 7day_Vehicle	Pancreatic islets	0.141154	0.527121	0.931549
BC035044	3day_Drug - 3day_Vehicle	Pancreatic islets	-0.384892	0.454407	0.774313		BC035044	7day_Drug - 7day_Vehicle	Pancreatic islets	0.154138	0.436089	0.931549
BC051142	3day_Drug - 3day_Vehicle	Pancreatic islets	0.475087	0.000682678	0.0330003		BC051142	7day_Drug - 7day_Vehicle	Pancreatic islets	-0.0322147	0.813956	1
Bcas3	3day_Drug - 3day_Vehicle	Pancreatic islets	0.320822	0.462931	0.774313		Bcas3	7day_Drug - 7day_Vehicle	Pancreatic islets	0.274769	0.326561	0.931549
Bcat1	3day_Drug - 3day_Vehicle	Pancreatic islets	0.546191	0.585411	0.774313		Bcat1	7day_Drug - 7day_Vehicle	Pancreatic islets	0.0275997	0.857966	1
Bckdha	3day_Drug - 3day_Vehicle	Pancreatic islets	-0.109898	1	1		Bckdha	7day_Drug - 7day_Vehicle	Pancreatic islets	0.039451	0.999999	1
Bcl2a1c	3day_Drug - 3day_Vehicle	Pancreatic islets	0.00780452	0.999992	1		Bcl2a1c	7day_Drug - 7day_Vehicle	Pancreatic islets	0.218035	0.403789	0.931549
Bcl6	3day_Drug - 3day_Vehicle	Pancreatic islets	0.337048	0.462083	0.774313		Bcl6	7day_Drug - 7day_Vehicle	Pancreatic islets	-0.194087	1	1
Bcl7c	3day_Drug - 3day_Vehicle	Pancreatic islets	-0.178515	0.426874	0.774313		Bcl7c	7day_Drug - 7day_Vehicle	Pancreatic islets	0.12863	0.62362	0.931892
Bco1	3day_Drug - 3day_Vehicle	Pancreatic islets	0.189747	0.369822	0.774313		Bco1	7day_Drug - 7day_Vehicle	Pancreatic islets	-0.242053	0.517097	0.931549
Bcor	3day_Drug - 3day_Vehicle	Pancreatic islets	0.361692	0.220155	0.774313		Bcor	7day_Drug - 7day_Vehicle	Pancreatic islets	-0.162346	0.549226	0.931549
Bcr	3day_Drug - 3day_Vehicle	Pancreatic islets	-0.329404	1	1		Bcr	7day_Drug - 7day_Vehicle	Pancreatic islets	0.165109	0.489997	0.931549
Bdkrb1	3day_Drug - 3day_Vehicle	Pancreatic islets	0.574299	0.585472	0.774313		Bdkrb1	7day_Drug - 7day_Vehicle	Pancreatic islets	0.606038	0.0341612	0.931549
Bean1	3day_Drug - 3day_Vehicle	Pancreatic islets	-0.0312585	0.753014	0.903377		Bean1	7day_Drug - 7day_Vehicle	Pancreatic islets	-0.245151	0.143009	0.931549
Becn1	3day_Drug - 3day_Vehicle	Pancreatic islets	-0.039702	0.821959	0.969967		Becn1	7day_Drug - 7day_Vehicle	Pancreatic islets	0.214608	0.45477	0.931549
Becn2	3day_Drug - 3day_Vehicle	Pancreatic islets	0.0475135	0.7996	0.947188		Becn2	7day_Drug - 7day_Vehicle	Pancreatic islets	-0.214163	0.512771	0.931549
Bglap	3day_Drug - 3day_Vehicle	Pancreatic islets	0.492106	0.442633	0.774313		Bglap	7day_Drug - 7day_Vehicle	Pancreatic islets	-0.105412	0.519289	0.931549
Bhmt	3day_Drug - 3day_Vehicle	Pancreatic islets	-0.121236	0.611523	0.778853		Bhmt	7day_Drug - 7day_Vehicle	Pancreatic islets	0.299996	0.299524	0.931549
Bhmt2	3day_Drug - 3day_Vehicle	Pancreatic islets	-0.00378586	0.978006	1		Bhmt2	7day_Drug - 7day_Vehicle	Pancreatic islets	-0.0862204	1	1
Bicd1	3day_Drug - 3day_Vehicle	Pancreatic islets	-0.0721783	1	1		Bicd1	7day_Drug - 7day_Vehicle	Pancreatic islets	0.345578	0.604945	0.931549
Bicral	3day_Drug - 3day_Vehicle	Pancreatic islets	0.169631	0.234979	0.774313		Bicral	7day_Drug - 7day_Vehicle	Pancreatic islets	-0.0756292	0.665994	0.950664
Bid	3day_Drug - 3day_Vehicle	Pancreatic islets	0.00222858	0.999627	1		Bid	7day_Drug - 7day_Vehicle	Pancreatic islets	-0.0759578	1	1
Bik	3day_Drug - 3day_Vehicle	Pancreatic islets	-0.302169	0.284367	0.774313		Bik	7day_Drug - 7day_Vehicle	Pancreatic islets	-0.0194066	0.997758	1
Birc3	3day_Drug - 3day_Vehicle	Pancreatic islets	0.0185336	0.999999	1		Birc3	7day_Drug - 7day_Vehicle	Pancreatic islets	-0.209648	0.492658	0.931549
Bloc1s2	3day_Drug - 3day_Vehicle	Pancreatic islets	0.0341401	0.803949	0.951484		Bloc1s2	7day_Drug - 7day_Vehicle	Pancreatic islets	-0.195543	0.325605	0.931549
Blvrb	3day_Drug - 3day_Vehicle	Pancreatic islets	-0.250861	0.278944	0.774313		Blvrb	7day_Drug - 7day_Vehicle	Pancreatic islets	-0.134012	0.63112	0.934356
Blzf1	3day_Drug - 3day_Vehicle	Pancreatic islets	0.432367	0.00386223	0.100743		Blzf1	7day_Drug - 7day_Vehicle	Pancreatic islets	-0.158292	0.452529	0.931549
Bmp2	3day_Drug - 3day_Vehicle	Pancreatic islets	-0.025418	0.880156	1		Bmp2	7day_Drug - 7day_Vehicle	Pancreatic islets	0.0250077	1	1
Bmper	3day_Drug - 3day_Vehicle	Pancreatic islets	0.198635	0.257576	0.774313		Bmper	7day_Drug - 7day_Vehicle	Pancreatic islets	0.00889298	0.999984	1
Bmyc	3day_Drug - 3day_Vehicle	Pancreatic islets	0.051539	0.577432	0.774313		Bmyc	7day_Drug - 7day_Vehicle	Pancreatic islets	0.196736	0.633103	0.934899
Bnip3	3day_Drug - 3day_Vehicle	Pancreatic islets	-0.122239	0.438917	0.774313		Bnip3	7day_Drug - 7day_Vehicle	Pancreatic islets	0.395476	0.229516	0.931549
Bnip3l	3day_Drug - 3day_Vehicle	Pancreatic islets	-0.190374	0.192258	0.774313		Bnip3l	7day_Drug - 7day_Vehicle	Pancreatic islets	0.200031	0.528822	0.931549
Bnip5	3day_Drug - 3day_Vehicle	Pancreatic islets	-0.0469181	0.698265	0.850672		Bnip5	7day_Drug - 7day_Vehicle	Pancreatic islets	0.254771	0.371222	0.931549
Boc	3day_Drug - 3day_Vehicle	Pancreatic islets	-0.0890011	0.681128	0.834814		Boc	7day_Drug - 7day_Vehicle	Pancreatic islets	-0.379401	0.543496	0.931549
Bod1	3day_Drug - 3day_Vehicle	Pancreatic islets	-0.428826	0.343022	0.774313		Bod1	7day_Drug - 7day_Vehicle	Pancreatic islets	0.00196032	0.992988	1
Bola2	3day_Drug - 3day_Vehicle	Pancreatic islets	0.0874351	1	1		Bola2	7day_Drug - 7day_Vehicle	Pancreatic islets	-0.114046	0.579066	0.931549
Bola3	3day_Drug - 3day_Vehicle	Pancreatic islets	0.0187636	0.999999	1		Bola3	7day_Drug - 7day_Vehicle	Pancreatic islets	0.0325053	0.999643	1
Boll	3day_Drug - 3day_Vehicle	Pancreatic islets	-0.175275	1	1		Boll	7day_Drug - 7day_Vehicle	Pancreatic islets	-0.112449	0.65494	0.947438
Bora	3day_Drug - 3day_Vehicle	Pancreatic islets	-0.247827	0.315575	0.774313		Bora	7day_Drug - 7day_Vehicle	Pancreatic islets	-0.288725	0.352112	0.931549
Bpi	3day_Drug - 3day_Vehicle	Pancreatic islets	0.200873	0.597558	0.774313		Bpi	7day_Drug - 7day_Vehicle	Pancreatic islets	-0.755171	0.448335	0.931549
Bpifa2	3day_Drug - 3day_Vehicle	Pancreatic islets	0.284642	0.447944	0.774313		Bpifa2	7day_Drug - 7day_Vehicle	Pancreatic islets	0.0497895	1	1
Bpifa3	3day_Drug - 3day_Vehicle	Pancreatic islets	0.622153	0.215586	0.774313		Bpifa3	7day_Drug - 7day_Vehicle	Pancreatic islets	-0.035277	0.83545	1
Bptf	3day_Drug - 3day_Vehicle	Pancreatic islets	-0.542249	0.588039	0.774313		Bptf	7day_Drug - 7day_Vehicle	Pancreatic islets	0.0516972	0.857091	1
Brcc3	3day_Drug - 3day_Vehicle	Pancreatic islets	0.0610407	0.58794	0.774313		Brcc3	7day_Drug - 7day_Vehicle	Pancreatic islets	-0.345293	0.291799	0.931549
Brd1	3day_Drug - 3day_Vehicle	Pancreatic islets	-0.557411	0.437119	0.774313		Brd1	7day_Drug - 7day_Vehicle	Pancreatic islets	-0.490606	0.503696	0.931549
Brd2	3day_Drug - 3day_Vehicle	Pancreatic islets	-0.56797	0.188209	0.774313		Brd2	7day_Drug - 7day_Vehicle	Pancreatic islets	-0.556357	0.470853	0.931549
Brd4	3day_Drug - 3day_Vehicle	Pancreatic islets	0.520731	0.586801	0.774313		Brd4	7day_Drug - 7day_Vehicle	Pancreatic islets	-0.106511	0.590471	0.931549
Brd8dc	3day_Drug - 3day_Vehicle	Pancreatic islets	-0.339368	0.218956	0.774313		Brd8dc	7day_Drug - 7day_Vehicle	Pancreatic islets	0.0574937	0.768694	1
Bri3bp	3day_Drug - 3day_Vehicle	Pancreatic islets	0.398891	0.128343	0.774313		Bri3bp	7day_Drug - 7day_Vehicle	Pancreatic islets	0.0537031	1	1
Brinp3	3day_Drug - 3day_Vehicle	Pancreatic islets	-0.271089	0.59726	0.774313		Brinp3	7day_Drug - 7day_Vehicle	Pancreatic islets	-0.362018	0.298159	0.931549
Brk1	3day_Drug - 3day_Vehicle	Pancreatic islets	-0.539427	0.585331	0.774313		Brk1	7day_Drug - 7day_Vehicle	Pancreatic islets	-0.15361	0.138102	0.931549
Brox	3day_Drug - 3day_Vehicle	Pancreatic islets	-0.0883624	0.63841	0.798599		Brox	7day_Drug - 7day_Vehicle	Pancreatic islets	-0.0690644	1	1
Bscl2	3day_Drug - 3day_Vehicle	Pancreatic islets	0.530088	0.438084	0.774313		Bscl2	7day_Drug - 7day_Vehicle	Pancreatic islets	0.221245	1	1
Bsg	3day_Drug - 3day_Vehicle	Pancreatic islets	-0.395057	0.207986	0.774313		Bsg	7day_Drug - 7day_Vehicle	Pancreatic islets	0.16748	0.481202	0.931549
Bsnd	3day_Drug - 3day_Vehicle	Pancreatic islets	0.30699	0.244012	0.774313		Bsnd	7day_Drug - 7day_Vehicle	Pancreatic islets	-0.265035	0.323032	0.931549
Bsph2	3day_Drug - 3day_Vehicle	Pancreatic islets	-0.277562	1	1		Bsph2	7day_Drug - 7day_Vehicle	Pancreatic islets	-0.218192	0.402752	0.931549
Bst1	3day_Drug - 3day_Vehicle	Pancreatic islets	-0.00339257	0.991131	1		Bst1	7day_Drug - 7day_Vehicle	Pancreatic islets	-0.266262	0.295839	0.931549
Bst2	3day_Drug - 3day_Vehicle	Pancreatic islets	-0.138698	0.541543	0.774313		Bst2	7day_Drug - 7day_Vehicle	Pancreatic islets	-0.250718	0.260617	0.931549
Bsx	3day_Drug - 3day_Vehicle	Pancreatic islets	0.474122	0.000275979	0.0188848		Bsx	7day_Drug - 7day_Vehicle	Pancreatic islets	-0.00380832	0.985138	1
Btaf1	3day_Drug - 3day_Vehicle	Pancreatic islets	0.129418	0.353235	0.774313		Btaf1	7day_Drug - 7day_Vehicle	Pancreatic islets	-0.031405	0.893667	1
Btbd1	3day_Drug - 3day_Vehicle	Pancreatic islets	-0.209533	0.475861	0.774313		Btbd1	7day_Drug - 7day_Vehicle	Pancreatic islets	-0.335391	0.239689	0.931549
Btbd19	3day_Drug - 3day_Vehicle	Pancreatic islets	0.435749	0.190659	0.774313		Btbd19	7day_Drug - 7day_Vehicle	Pancreatic islets	0.144119	0.351786	0.931549
Btbd3	3day_Drug - 3day_Vehicle	Pancreatic islets	0.144062	1	1		Btbd3	7day_Drug - 7day_Vehicle	Pancreatic islets	-0.31297	0.486677	0.931549
Btbd35f1	3day_Drug - 3day_Vehicle	Pancreatic islets	-0.224387	0.273298	0.774313		Btbd35f1	7day_Drug - 7day_Vehicle	Pancreatic islets	0.0195216	0.868245	1
Btf3	3day_Drug - 3day_Vehicle	Pancreatic islets	-0.102678	0.34955	0.774313		Btf3	7day_Drug - 7day_Vehicle	Pancreatic islets	-0.0699706	0.656466	0.947753
Btf3l4	3day_Drug - 3day_Vehicle	Pancreatic islets	-0.555062	0.19342	0.774313		Btf3l4	7day_Drug - 7day_Vehicle	Pancreatic islets	-0.218356	0.398331	0.931549
Btg1	3day_Drug - 3day_Vehicle	Pancreatic islets	-0.529324	0.00357209	0.0950573		Btg1	7day_Drug - 7day_Vehicle	Pancreatic islets	-0.00248189	0.991075	1
Btg3	3day_Drug - 3day_Vehicle	Pancreatic islets	-0.162281	0.353782	0.774313		Btg3	7day_Drug - 7day_Vehicle	Pancreatic islets	-0.420825	0.45499	0.931549
Btn1a1	3day_Drug - 3day_Vehicle	Pancreatic islets	0.162895	0.456782	0.774313		Btn1a1	7day_Drug - 7day_Vehicle	Pancreatic islets	-0.00069318	0.998083	1
Bub1b	3day_Drug - 3day_Vehicle	Pancreatic islets	-0.533804	0.00764496	0.157349		Bub1b	7day_Drug - 7day_Vehicle	Pancreatic islets	-0.448147	0.290178	0.931549
Bub3	3day_Drug - 3day_Vehicle	Pancreatic islets	-0.224269	0.4557	0.774313		Bub3	7day_Drug - 7day_Vehicle	Pancreatic islets	-0.191384	0.422248	0.931549
Bzw1	3day_Drug - 3day_Vehicle	Pancreatic islets	-0.570232	0.212199	0.774313		Bzw1	7day_Drug - 7day_Vehicle	Pancreatic islets	-0.175275	0.370944	0.931549
C130073F10Rik	3day_Drug - 3day_Vehicle	Pancreatic islets	-0.355348	0.487558	0.774313		C130073F10Rik	7day_Drug - 7day_Vehicle	Pancreatic islets	-0.0131731	0.93429	1
C1qa	3day_Drug - 3day_Vehicle	Pancreatic islets	-0.222412	0.498763	0.774313		C1qa	7day_Drug - 7day_Vehicle	Pancreatic islets	-0.130043	0.449448	0.931549
C1qb	3day_Drug - 3day_Vehicle	Pancreatic islets	-0.428655	0.266322	0.774313		C1qb	7day_Drug - 7day_Vehicle	Pancreatic islets	-0.279883	0.402366	0.931549
C1qbp	3day_Drug - 3day_Vehicle	Pancreatic islets	-0.616905	0.585921	0.774313		C1qbp	7day_Drug - 7day_Vehicle	Pancreatic islets	-0.148638	0.616571	0.931549
C1qc	3day_Drug - 3day_Vehicle	Pancreatic islets	-0.080576	0.598211	0.774313		C1qc	7day_Drug - 7day_Vehicle	Pancreatic islets	-0.551765	0.247172	0.931549
C1qtnf12	3day_Drug - 3day_Vehicle	Pancreatic islets	0.243604	0.484436	0.774313		C1qtnf12	7day_Drug - 7day_Vehicle	Pancreatic islets	0.184867	0.411004	0.931549
C1qtnf7	3day_Drug - 3day_Vehicle	Pancreatic islets	0.268326	0.433919	0.774313		C1qtnf7	7day_Drug - 7day_Vehicle	Pancreatic islets	-0.170621	0.493562	0.931549
C1ra	3day_Drug - 3day_Vehicle	Pancreatic islets	0.246212	0.235807	0.774313		C1ra	7day_Drug - 7day_Vehicle	Pancreatic islets	0.0150507	0.949531	1
C1rb	3day_Drug - 3day_Vehicle	Pancreatic islets	-0.151626	0.397209	0.774313		C1rb	7day_Drug - 7day_Vehicle	Pancreatic islets	-0.189402	0.532662	0.931549
C2cd2	3day_Drug - 3day_Vehicle	Pancreatic islets	0.0217195	0.82602	0.972851		C2cd2	7day_Drug - 7day_Vehicle	Pancreatic islets	-0.0165437	0.933171	1
C2cd3	3day_Drug - 3day_Vehicle	Pancreatic islets	-0.114994	0.447582	0.774313		C2cd3	7day_Drug - 7day_Vehicle	Pancreatic islets	-0.466142	0.27065	0.931549
C2cd4b	3day_Drug - 3day_Vehicle	Pancreatic islets	-0.415206	0.144633	0.774313		C2cd4b	7day_Drug - 7day_Vehicle	Pancreatic islets	-0.159687	0.593489	0.931549
C3	3day_Drug - 3day_Vehicle	Pancreatic islets	-0.0677475	0.623658	0.788023		C3	7day_Drug - 7day_Vehicle	Pancreatic islets	-0.311431	0.341889	0.931549
C3ar1	3day_Drug - 3day_Vehicle	Pancreatic islets	0.0070097	0.999983	1		C3ar1	7day_Drug - 7day_Vehicle	Pancreatic islets	-0.494251	0.59636	0.931549
C4a	3day_Drug - 3day_Vehicle	Pancreatic islets	-0.380096	0.251629	0.774313		C4a	7day_Drug - 7day_Vehicle	Pancreatic islets	-0.271093	0.357386	0.931549
C6	3day_Drug - 3day_Vehicle	Pancreatic islets	-0.0173002	0.883419	1		C6	7day_Drug - 7day_Vehicle	Pancreatic islets	-0.0284919	0.897411	1
Pramel34	3day_Drug - 3day_Vehicle	Pancreatic islets	-0.148621	0.320061	0.774313		Pramel34	7day_Drug - 7day_Vehicle	Pancreatic islets	0.160029	0.495041	0.931549
C8b	3day_Drug - 3day_Vehicle	Pancreatic islets	0.205323	0.473945	0.774313		C8b	7day_Drug - 7day_Vehicle	Pancreatic islets	-0.268028	0.375948	0.931549
Caap1	3day_Drug - 3day_Vehicle	Pancreatic islets	-0.106708	0.519372	0.774313		Caap1	7day_Drug - 7day_Vehicle	Pancreatic islets	-0.486538	0.270879	0.931549
Cab39	3day_Drug - 3day_Vehicle	Pancreatic islets	-0.155008	0.498793	0.774313		Cab39	7day_Drug - 7day_Vehicle	Pancreatic islets	-0.0542692	0.792653	1
Cab39l	3day_Drug - 3day_Vehicle	Pancreatic islets	-0.125031	0.515577	0.774313		Cab39l	7day_Drug - 7day_Vehicle	Pancreatic islets	-0.223099	0.416492	0.931549
Cabin1	3day_Drug - 3day_Vehicle	Pancreatic islets	0.252088	0.463358	0.774313		Cabin1	7day_Drug - 7day_Vehicle	Pancreatic islets	0.046591	0.786295	1
Cabp1	3day_Drug - 3day_Vehicle	Pancreatic islets	-0.612967	0.198634	0.774313		Cabp1	7day_Drug - 7day_Vehicle	Pancreatic islets	-0.337655	1	1
Cabp2	3day_Drug - 3day_Vehicle	Pancreatic islets	-0.460853	0.441412	0.774313		Cabp2	7day_Drug - 7day_Vehicle	Pancreatic islets	0.0702523	1	1
Cabyr	3day_Drug - 3day_Vehicle	Pancreatic islets	0.0583268	0.606062	0.775459		Cabyr	7day_Drug - 7day_Vehicle	Pancreatic islets	-0.342675	0.283043	0.931549
Cacna1c	3day_Drug - 3day_Vehicle	Pancreatic islets	0.135144	0.467475	0.774313		Cacna1c	7day_Drug - 7day_Vehicle	Pancreatic islets	-0.230514	0.353479	0.931549
Cacna1d	3day_Drug - 3day_Vehicle	Pancreatic islets	-0.0987417	0.498311	0.774313		Cacna1d	7day_Drug - 7day_Vehicle	Pancreatic islets	-0.0694398	0.999982	1
Cacna1f	3day_Drug - 3day_Vehicle	Pancreatic islets	0.659586	0.527149	0.774313		Cacna1f	7day_Drug - 7day_Vehicle	Pancreatic islets	0.0400978	1	1
Cacnb3	3day_Drug - 3day_Vehicle	Pancreatic islets	-0.220477	0.475918	0.774313		Cacnb3	7day_Drug - 7day_Vehicle	Pancreatic islets	-0.324993	0.317158	0.931549
Cacng7	3day_Drug - 3day_Vehicle	Pancreatic islets	-0.0776598	0.558329	0.774313		Cacng7	7day_Drug - 7day_Vehicle	Pancreatic islets	0.212329	0.512184	0.931549
Cacybp	3day_Drug - 3day_Vehicle	Pancreatic islets	-0.627276	0.429228	0.774313		Cacybp	7day_Drug - 7day_Vehicle	Pancreatic islets	0.11802	0.688063	0.963412
Cad	3day_Drug - 3day_Vehicle	Pancreatic islets	-0.263745	0.470961	0.774313		Cad	7day_Drug - 7day_Vehicle	Pancreatic islets	0.0907051	0.697681	0.970967
Cadm2	3day_Drug - 3day_Vehicle	Pancreatic islets	-0.256109	0.460348	0.774313		Cadm2	7day_Drug - 7day_Vehicle	Pancreatic islets	0.0154894	0.999977	1
Cadm4	3day_Drug - 3day_Vehicle	Pancreatic islets	0.290844	0.231742	0.774313		Cadm4	7day_Drug - 7day_Vehicle	Pancreatic islets	0.311414	0.230288	0.931549
Calca	3day_Drug - 3day_Vehicle	Pancreatic islets	0.563449	0.436099	0.774313		Calca	7day_Drug - 7day_Vehicle	Pancreatic islets	0.0597533	0.639449	0.938177
Calcb	3day_Drug - 3day_Vehicle	Pancreatic islets	0.0693442	0.605142	0.775134		Calcb	7day_Drug - 7day_Vehicle	Pancreatic islets	0.148667	0.450894	0.931549
Calcoco2	3day_Drug - 3day_Vehicle	Pancreatic islets	0.0668078	0.586049	0.774313		Calcoco2	7day_Drug - 7day_Vehicle	Pancreatic islets	0.0832515	0.668421	0.952179
Calcr	3day_Drug - 3day_Vehicle	Pancreatic islets	-0.161084	0.269592	0.774313		Calcr	7day_Drug - 7day_Vehicle	Pancreatic islets	0.487713	0.255527	0.931549
Calcrl	3day_Drug - 3day_Vehicle	Pancreatic islets	-0.17512	0.478637	0.774313		Calcrl	7day_Drug - 7day_Vehicle	Pancreatic islets	0.0112515	0.998543	1
Calhm4	3day_Drug - 3day_Vehicle	Pancreatic islets	0.286822	0.207718	0.774313		Calhm4	7day_Drug - 7day_Vehicle	Pancreatic islets	-0.190969	1	1
Calhm6	3day_Drug - 3day_Vehicle	Pancreatic islets	-0.10937	0.568349	0.774313		Calhm6	7day_Drug - 7day_Vehicle	Pancreatic islets	0.188256	0.460326	0.931549
Calm1	3day_Drug - 3day_Vehicle	Pancreatic islets	-0.818851	0.353541	0.774313		Calm1	7day_Drug - 7day_Vehicle	Pancreatic islets	0.0640413	1	1
Calm2	3day_Drug - 3day_Vehicle	Pancreatic islets	-0.273137	0.456284	0.774313		Calm2	7day_Drug - 7day_Vehicle	Pancreatic islets	0.0351794	0.860576	1
Calm4	3day_Drug - 3day_Vehicle	Pancreatic islets	-0.0566307	0.704343	0.855703		Calm4	7day_Drug - 7day_Vehicle	Pancreatic islets	-0.217973	0.355564	0.931549
Calr	3day_Drug - 3day_Vehicle	Pancreatic islets	-0.232839	0.465903	0.774313		Calr	7day_Drug - 7day_Vehicle	Pancreatic islets	-0.164587	0.609867	0.931549
Calu	3day_Drug - 3day_Vehicle	Pancreatic islets	-0.0544581	1	1		Calu	7day_Drug - 7day_Vehicle	Pancreatic islets	-0.215511	0.456417	0.931549
Caml	3day_Drug - 3day_Vehicle	Pancreatic islets	-0.267117	0.465842	0.774313		Caml	7day_Drug - 7day_Vehicle	Pancreatic islets	-0.123462	1	1
Camsap1	3day_Drug - 3day_Vehicle	Pancreatic islets	-0.174623	0.281469	0.774313		Camsap1	7day_Drug - 7day_Vehicle	Pancreatic islets	-0.014494	0.999999	1
Camta2	3day_Drug - 3day_Vehicle	Pancreatic islets	-0.412772	0.00913419	0.176941		Camta2	7day_Drug - 7day_Vehicle	Pancreatic islets	0.247613	0.41235	0.931549
Canx	3day_Drug - 3day_Vehicle	Pancreatic islets	-0.399043	0.181559	0.774313		Canx	7day_Drug - 7day_Vehicle	Pancreatic islets	0.204427	0.476401	0.931549
Caprin1	3day_Drug - 3day_Vehicle	Pancreatic islets	-0.594736	0.202766	0.774313		Caprin1	7day_Drug - 7day_Vehicle	Pancreatic islets	-0.288159	0.418837	0.931549
Caprin2	3day_Drug - 3day_Vehicle	Pancreatic islets	0.0351649	0.768051	0.918088		Caprin2	7day_Drug - 7day_Vehicle	Pancreatic islets	-0.198254	0.438236	0.931549
Caps2	3day_Drug - 3day_Vehicle	Pancreatic islets	0.124236	0.40936	0.774313		Caps2	7day_Drug - 7day_Vehicle	Pancreatic islets	-0.208809	1	1
Capza1	3day_Drug - 3day_Vehicle	Pancreatic islets	-0.0304987	1	1		Capza1	7day_Drug - 7day_Vehicle	Pancreatic islets	0.209526	0.322526	0.931549
Capza2	3day_Drug - 3day_Vehicle	Pancreatic islets	-0.12936	0.450635	0.774313		Capza2	7day_Drug - 7day_Vehicle	Pancreatic islets	0.0949234	0.629454	0.933725
Car1	3day_Drug - 3day_Vehicle	Pancreatic islets	0.121347	0.348045	0.774313		Car1	7day_Drug - 7day_Vehicle	Pancreatic islets	-0.0486351	0.808518	1
Car14	3day_Drug - 3day_Vehicle	Pancreatic islets	0.10287	0.474521	0.774313		Car14	7day_Drug - 7day_Vehicle	Pancreatic islets	-0.261128	1	1
Car2	3day_Drug - 3day_Vehicle	Pancreatic islets	-0.045973	0.999993	1		Car2	7day_Drug - 7day_Vehicle	Pancreatic islets	-0.00897946	0.999957	1
Car5b	3day_Drug - 3day_Vehicle	Pancreatic islets	0.668515	0.585094	0.774313		Car5b	7day_Drug - 7day_Vehicle	Pancreatic islets	0.117362	0.460643	0.931549
Card19	3day_Drug - 3day_Vehicle	Pancreatic islets	0.207392	0.107826	0.774313		Card19	7day_Drug - 7day_Vehicle	Pancreatic islets	-0.324319	0.148699	0.931549
Carhsp1	3day_Drug - 3day_Vehicle	Pancreatic islets	-0.0705481	0.695133	0.847445		Carhsp1	7day_Drug - 7day_Vehicle	Pancreatic islets	0.237904	0.311324	0.931549
Golm2	3day_Drug - 3day_Vehicle	Pancreatic islets	0.622596	0.174884	0.774313		Golm2	7day_Drug - 7day_Vehicle	Pancreatic islets	0.146937	0.241677	0.931549
Catspere1	3day_Drug - 3day_Vehicle	Pancreatic islets	-0.159845	0.51994	0.774313		Catspere1	7day_Drug - 7day_Vehicle	Pancreatic islets	-0.274021	0.29807	0.931549
Catsperg1	3day_Drug - 3day_Vehicle	Pancreatic islets	-0.27433	0.459944	0.774313		Catsperg1	7day_Drug - 7day_Vehicle	Pancreatic islets	-0.340673	0.280417	0.931549
Cav1	3day_Drug - 3day_Vehicle	Pancreatic islets	-0.0828533	1	1		Cav1	7day_Drug - 7day_Vehicle	Pancreatic islets	0.0817495	0.999983	1
Cbarp	3day_Drug - 3day_Vehicle	Pancreatic islets	0.329626	0.231587	0.774313		Cbarp	7day_Drug - 7day_Vehicle	Pancreatic islets	-0.288159	0.48326	0.931549
Cbfa2t2	3day_Drug - 3day_Vehicle	Pancreatic islets	0.161555	0.261874	0.774313		Cbfa2t2	7day_Drug - 7day_Vehicle	Pancreatic islets	-0.396784	0.29246	0.931549
Cbfb	3day_Drug - 3day_Vehicle	Pancreatic islets	-0.59079	0.44808	0.774313		Cbfb	7day_Drug - 7day_Vehicle	Pancreatic islets	-0.423808	0.276388	0.931549
Cbx1	3day_Drug - 3day_Vehicle	Pancreatic islets	-0.558158	0.585862	0.774313		Cbx1	7day_Drug - 7day_Vehicle	Pancreatic islets	-0.240552	0.316471	0.931549
Cbx3	3day_Drug - 3day_Vehicle	Pancreatic islets	-0.934797	0.189228	0.774313		Cbx3	7day_Drug - 7day_Vehicle	Pancreatic islets	-0.317803	0.308791	0.931549
Cbx5	3day_Drug - 3day_Vehicle	Pancreatic islets	-0.637665	0.585139	0.774313		Cbx5	7day_Drug - 7day_Vehicle	Pancreatic islets	-0.193993	0.500863	0.931549
Cbx7	3day_Drug - 3day_Vehicle	Pancreatic islets	-0.37554	0.446333	0.774313		Cbx7	7day_Drug - 7day_Vehicle	Pancreatic islets	-0.211858	0.50326	0.931549
Cbx8	3day_Drug - 3day_Vehicle	Pancreatic islets	-0.684934	0.246899	0.774313		Cbx8	7day_Drug - 7day_Vehicle	Pancreatic islets	-0.346772	0.308205	0.931549
Ccar2	3day_Drug - 3day_Vehicle	Pancreatic islets	-0.0698733	0.612558	0.779277		Ccar2	7day_Drug - 7day_Vehicle	Pancreatic islets	-0.0624144	1	1
Ccdc112	3day_Drug - 3day_Vehicle	Pancreatic islets	0.242098	0.463335	0.774313		Ccdc112	7day_Drug - 7day_Vehicle	Pancreatic islets	-0.173913	0.357791	0.931549
Ccdc12	3day_Drug - 3day_Vehicle	Pancreatic islets	-0.462862	0.586576	0.774313		Ccdc12	7day_Drug - 7day_Vehicle	Pancreatic islets	-0.522031	0.452	0.931549
Ccdc121	3day_Drug - 3day_Vehicle	Pancreatic islets	-0.46056	0.205316	0.774313		Ccdc121	7day_Drug - 7day_Vehicle	Pancreatic islets	-0.106245	0.682072	0.959124
Ccdc15	3day_Drug - 3day_Vehicle	Pancreatic islets	-0.0758792	1	1		Ccdc15	7day_Drug - 7day_Vehicle	Pancreatic islets	-0.199573	0.486483	0.931549
Ccdc163	3day_Drug - 3day_Vehicle	Pancreatic islets	0.239764	0.272434	0.774313		Ccdc163	7day_Drug - 7day_Vehicle	Pancreatic islets	-0.0583651	0.840977	1
Ccdc167	3day_Drug - 3day_Vehicle	Pancreatic islets	0.50075	0.58568	0.774313		Ccdc167	7day_Drug - 7day_Vehicle	Pancreatic islets	-0.0999709	0.506302	0.931549
Ccdc30	3day_Drug - 3day_Vehicle	Pancreatic islets	-0.291784	0.216956	0.774313		Ccdc30	7day_Drug - 7day_Vehicle	Pancreatic islets	-0.660116	0.240392	0.931549
Ccdc38	3day_Drug - 3day_Vehicle	Pancreatic islets	-0.360904	0.234007	0.774313		Ccdc38	7day_Drug - 7day_Vehicle	Pancreatic islets	-0.854502	0.210129	0.931549
Ccdc50	3day_Drug - 3day_Vehicle	Pancreatic islets	-0.227671	0.499939	0.774313		Ccdc50	7day_Drug - 7day_Vehicle	Pancreatic islets	-0.211054	0.355097	0.931549
Ccdc58	3day_Drug - 3day_Vehicle	Pancreatic islets	-0.263701	0.274322	0.774313		Ccdc58	7day_Drug - 7day_Vehicle	Pancreatic islets	-0.58993	0.452289	0.931549
Ccdc66	3day_Drug - 3day_Vehicle	Pancreatic islets	0.342617	0.00446467	0.108407		Ccdc66	7day_Drug - 7day_Vehicle	Pancreatic islets	-0.0629047	1	1
Ccdc68	3day_Drug - 3day_Vehicle	Pancreatic islets	-0.0919441	1	1		Ccdc68	7day_Drug - 7day_Vehicle	Pancreatic islets	0.0144541	0.999965	1
Ccdc71l	3day_Drug - 3day_Vehicle	Pancreatic islets	-0.343979	0.219099	0.774313		Ccdc71l	7day_Drug - 7day_Vehicle	Pancreatic islets	-0.00590828	0.999991	1
Ccdc85b	3day_Drug - 3day_Vehicle	Pancreatic islets	-0.690432	0.000336177	0.0213412		Ccdc85b	7day_Drug - 7day_Vehicle	Pancreatic islets	-0.178847	0.48297	0.931549
Ccdc88c	3day_Drug - 3day_Vehicle	Pancreatic islets	-0.479237	0.203081	0.774313		Ccdc88c	7day_Drug - 7day_Vehicle	Pancreatic islets	-0.282042	0.512097	0.931549
Cckar	3day_Drug - 3day_Vehicle	Pancreatic islets	-0.594424	0.587563	0.774313		Cckar	7day_Drug - 7day_Vehicle	Pancreatic islets	-0.0985309	0.709295	0.976554
Ccl11	3day_Drug - 3day_Vehicle	Pancreatic islets	0.187041	1	1		Ccl11	7day_Drug - 7day_Vehicle	Pancreatic islets	-0.0149841	0.999997	1
Ccl12	3day_Drug - 3day_Vehicle	Pancreatic islets	0.3515	0.197482	0.774313		Ccl12	7day_Drug - 7day_Vehicle	Pancreatic islets	-0.119034	0.440183	0.931549
Ccl19	3day_Drug - 3day_Vehicle	Pancreatic islets	-0.289851	0.397607	0.774313		Ccl19	7day_Drug - 7day_Vehicle	Pancreatic islets	-0.327131	0.258598	0.931549
Ccl21a	3day_Drug - 3day_Vehicle	Pancreatic islets	-0.381806	0.452271	0.774313		Ccl21a	7day_Drug - 7day_Vehicle	Pancreatic islets	-0.231444	0.344665	0.931549
Ccl25	3day_Drug - 3day_Vehicle	Pancreatic islets	-0.146662	0.397336	0.774313		Ccl25	7day_Drug - 7day_Vehicle	Pancreatic islets	-0.0615195	0.727534	0.989259
Ccl27a	3day_Drug - 3day_Vehicle	Pancreatic islets	-0.452157	0.461103	0.774313		Ccl27a	7day_Drug - 7day_Vehicle	Pancreatic islets	-0.050733	0.69998	0.971881
Ccl4	3day_Drug - 3day_Vehicle	Pancreatic islets	0.694984	0.585079	0.774313		Ccl4	7day_Drug - 7day_Vehicle	Pancreatic islets	0.198727	0.313498	0.931549
Ccl5	3day_Drug - 3day_Vehicle	Pancreatic islets	-0.290843	0.245548	0.774313		Ccl5	7day_Drug - 7day_Vehicle	Pancreatic islets	-0.249068	0.444926	0.931549
Ccm2l	3day_Drug - 3day_Vehicle	Pancreatic islets	0.0191093	0.837108	0.982562		Ccm2l	7day_Drug - 7day_Vehicle	Pancreatic islets	0.121353	0.449667	0.931549
Ccn5	3day_Drug - 3day_Vehicle	Pancreatic islets	0.282029	0.452466	0.774313		Ccn5	7day_Drug - 7day_Vehicle	Pancreatic islets	-0.054673	0.712425	0.97984
Ccnb1	3day_Drug - 3day_Vehicle	Pancreatic islets	-0.484991	0.190965	0.774313		Ccnb1	7day_Drug - 7day_Vehicle	Pancreatic islets	-0.207035	0.488961	0.931549
Ccnd2	3day_Drug - 3day_Vehicle	Pancreatic islets	-0.515763	0.00294142	0.0833245		Ccnd2	7day_Drug - 7day_Vehicle	Pancreatic islets	-0.278817	0.517592	0.931549
Ccne1	3day_Drug - 3day_Vehicle	Pancreatic islets	0.401527	0.221473	0.774313		Ccne1	7day_Drug - 7day_Vehicle	Pancreatic islets	-0.326225	0.332374	0.931549
Ccne2	3day_Drug - 3day_Vehicle	Pancreatic islets	0.396814	0.00100441	0.0411694		Ccne2	7day_Drug - 7day_Vehicle	Pancreatic islets	-0.277109	0.59603	0.931549
Ccnh	3day_Drug - 3day_Vehicle	Pancreatic islets	-0.330463	0.0197905	0.318887		Ccnh	7day_Drug - 7day_Vehicle	Pancreatic islets	-0.154199	0.531179	0.931549
Ccni	3day_Drug - 3day_Vehicle	Pancreatic islets	-0.174139	0.348562	0.774313		Ccni	7day_Drug - 7day_Vehicle	Pancreatic islets	-0.0769656	0.999991	1
Ccnq	3day_Drug - 3day_Vehicle	Pancreatic islets	0.500781	0.00166833	0.0549719		Ccnq	7day_Drug - 7day_Vehicle	Pancreatic islets	-0.219194	0.23573	0.931549
Ccnyl1	3day_Drug - 3day_Vehicle	Pancreatic islets	-0.0321229	0.713163	0.865222		Ccnyl1	7day_Drug - 7day_Vehicle	Pancreatic islets	-0.289886	0.345682	0.931549
Ccpg1os	3day_Drug - 3day_Vehicle	Pancreatic islets	0.158121	0.267854	0.774313		Ccpg1os	7day_Drug - 7day_Vehicle	Pancreatic islets	0.13692	0.454355	0.931549
Ccr1	3day_Drug - 3day_Vehicle	Pancreatic islets	0.021872	1	1		Ccr1	7day_Drug - 7day_Vehicle	Pancreatic islets	-0.00849577	0.999985	1
Ccr4	3day_Drug - 3day_Vehicle	Pancreatic islets	-0.0478532	0.650749	0.809824		Ccr4	7day_Drug - 7day_Vehicle	Pancreatic islets	-0.373066	0.187965	0.931549
Ccr6	3day_Drug - 3day_Vehicle	Pancreatic islets	-0.147616	0.503118	0.774313		Ccr6	7day_Drug - 7day_Vehicle	Pancreatic islets	0.101704	1	1
Ccr7	3day_Drug - 3day_Vehicle	Pancreatic islets	-0.594463	0.457267	0.774313		Ccr7	7day_Drug - 7day_Vehicle	Pancreatic islets	-0.189051	0.502751	0.931549
Ccr8	3day_Drug - 3day_Vehicle	Pancreatic islets	-0.0723762	0.623441	0.788023		Ccr8	7day_Drug - 7day_Vehicle	Pancreatic islets	-0.454284	0.459563	0.931549
Ccr9	3day_Drug - 3day_Vehicle	Pancreatic islets	0.247325	0.45718	0.774313		Ccr9	7day_Drug - 7day_Vehicle	Pancreatic islets	-0.101873	0.999999	1
Ccrl2	3day_Drug - 3day_Vehicle	Pancreatic islets	-0.34392	0.46427	0.774313		Ccrl2	7day_Drug - 7day_Vehicle	Pancreatic islets	-0.61461	0.450467	0.931549
Ccser1	3day_Drug - 3day_Vehicle	Pancreatic islets	0.521112	0.0872788	0.774313		Ccser1	7day_Drug - 7day_Vehicle	Pancreatic islets	0.0567808	0.616234	0.931549
Cct2	3day_Drug - 3day_Vehicle	Pancreatic islets	-0.216079	0.282753	0.774313		Cct2	7day_Drug - 7day_Vehicle	Pancreatic islets	-0.197074	0.402918	0.931549
Cct3	3day_Drug - 3day_Vehicle	Pancreatic islets	-0.706432	0.00165109	0.0549719		Cct3	7day_Drug - 7day_Vehicle	Pancreatic islets	-0.078971	0.705826	0.97474
Cct4	3day_Drug - 3day_Vehicle	Pancreatic islets	0.162589	0.625067	0.788927		Cct4	7day_Drug - 7day_Vehicle	Pancreatic islets	0.000421638	0.998171	1
Cct5	3day_Drug - 3day_Vehicle	Pancreatic islets	-0.172636	0.382413	0.774313		Cct5	7day_Drug - 7day_Vehicle	Pancreatic islets	0.0717469	0.678976	0.957746
Cct7	3day_Drug - 3day_Vehicle	Pancreatic islets	-0.45297	0.394235	0.774313		Cct7	7day_Drug - 7day_Vehicle	Pancreatic islets	-0.0483524	0.810231	1
Ccz1	3day_Drug - 3day_Vehicle	Pancreatic islets	0.306696	0.0300813	0.443973		Ccz1	7day_Drug - 7day_Vehicle	Pancreatic islets	0.283417	0.259958	0.931549
Cd101	3day_Drug - 3day_Vehicle	Pancreatic islets	0.462886	1	1		Cd101	7day_Drug - 7day_Vehicle	Pancreatic islets	-0.154768	0.456226	0.931549
Cd160	3day_Drug - 3day_Vehicle	Pancreatic islets	0.0566129	0.735439	0.886126		Cd160	7day_Drug - 7day_Vehicle	Pancreatic islets	-0.00497225	0.999918	1
Cd164	3day_Drug - 3day_Vehicle	Pancreatic islets	0.391685	9.9039e-05	0.00966364		Cd164	7day_Drug - 7day_Vehicle	Pancreatic islets	-0.204436	0.324678	0.931549
Cd19	3day_Drug - 3day_Vehicle	Pancreatic islets	-0.0141852	0.999875	1		Cd19	7day_Drug - 7day_Vehicle	Pancreatic islets	-0.230973	0.507728	0.931549
Cd2	3day_Drug - 3day_Vehicle	Pancreatic islets	-0.379609	0.210839	0.774313		Cd2	7day_Drug - 7day_Vehicle	Pancreatic islets	-0.40023	0.327548	0.931549
Cd200	3day_Drug - 3day_Vehicle	Pancreatic islets	-0.250469	0.590918	0.774313		Cd200	7day_Drug - 7day_Vehicle	Pancreatic islets	-0.275114	0.256845	0.931549
Cd200r2	3day_Drug - 3day_Vehicle	Pancreatic islets	-0.27426	0.224122	0.774313		Cd200r2	7day_Drug - 7day_Vehicle	Pancreatic islets	0.318264	0.290095	0.931549
Cd207	3day_Drug - 3day_Vehicle	Pancreatic islets	0.136895	0.60154	0.77489		Cd207	7day_Drug - 7day_Vehicle	Pancreatic islets	-0.128733	0.554186	0.931549
Cd209a	3day_Drug - 3day_Vehicle	Pancreatic islets	0.437734	0.0646957	0.772974		Cd209a	7day_Drug - 7day_Vehicle	Pancreatic islets	0.113564	0.555363	0.931549
Cd22	3day_Drug - 3day_Vehicle	Pancreatic islets	-0.0258363	0.859532	1		Cd22	7day_Drug - 7day_Vehicle	Pancreatic islets	-0.269526	0.376444	0.931549
Cd247	3day_Drug - 3day_Vehicle	Pancreatic islets	0.572875	0.184305	0.774313		Cd247	7day_Drug - 7day_Vehicle	Pancreatic islets	0.0299317	1	1
Cd248	3day_Drug - 3day_Vehicle	Pancreatic islets	0.226304	0.548012	0.774313		Cd248	7day_Drug - 7day_Vehicle	Pancreatic islets	-0.147082	0.501969	0.931549
Cd24a	3day_Drug - 3day_Vehicle	Pancreatic islets	-0.598158	0.440679	0.774313		Cd24a	7day_Drug - 7day_Vehicle	Pancreatic islets	-0.314293	0.503336	0.931549
Cd27	3day_Drug - 3day_Vehicle	Pancreatic islets	-0.11439	0.383285	0.774313		Cd27	7day_Drug - 7day_Vehicle	Pancreatic islets	-0.977458	0.195416	0.931549
Cd274	3day_Drug - 3day_Vehicle	Pancreatic islets	-0.164082	0.491151	0.774313		Cd274	7day_Drug - 7day_Vehicle	Pancreatic islets	-0.373918	0.460089	0.931549
Cd276	3day_Drug - 3day_Vehicle	Pancreatic islets	0.0835677	0.614749	0.780217		Cd276	7day_Drug - 7day_Vehicle	Pancreatic islets	-0.0228237	1	1
Cd300c	3day_Drug - 3day_Vehicle	Pancreatic islets	-0.338208	0.478773	0.774313		Cd300c	7day_Drug - 7day_Vehicle	Pancreatic islets	-0.147923	0.598091	0.931549
Cd300e	3day_Drug - 3day_Vehicle	Pancreatic islets	-0.199763	0.485037	0.774313		Cd300e	7day_Drug - 7day_Vehicle	Pancreatic islets	-0.105451	0.635912	0.936189
Cd300ld3	3day_Drug - 3day_Vehicle	Pancreatic islets	0.157045	0.598388	0.774313		Cd300ld3	7day_Drug - 7day_Vehicle	Pancreatic islets	-0.12174	0.483091	0.931549
Cd300lf	3day_Drug - 3day_Vehicle	Pancreatic islets	-0.500491	0.00443043	0.108407		Cd300lf	7day_Drug - 7day_Vehicle	Pancreatic islets	-0.125417	0.57788	0.931549
Cd34	3day_Drug - 3day_Vehicle	Pancreatic islets	-0.373102	0.467845	0.774313		Cd34	7day_Drug - 7day_Vehicle	Pancreatic islets	-0.165529	0.410963	0.931549
Cd3e	3day_Drug - 3day_Vehicle	Pancreatic islets	-0.108427	0.557077	0.774313		Cd3e	7day_Drug - 7day_Vehicle	Pancreatic islets	-0.268972	0.372537	0.931549
Cd46	3day_Drug - 3day_Vehicle	Pancreatic islets	0.0310167	0.86337	1		Cd46	7day_Drug - 7day_Vehicle	Pancreatic islets	-0.0458283	0.99959	1
Cd52	3day_Drug - 3day_Vehicle	Pancreatic islets	-0.233958	0.539565	0.774313		Cd52	7day_Drug - 7day_Vehicle	Pancreatic islets	-0.243581	0.439145	0.931549
Cd53	3day_Drug - 3day_Vehicle	Pancreatic islets	0.0398305	0.730707	0.881836		Cd53	7day_Drug - 7day_Vehicle	Pancreatic islets	-0.476738	0.0895975	0.931549
Cd63	3day_Drug - 3day_Vehicle	Pancreatic islets	-0.235264	0.266434	0.774313		Cd63	7day_Drug - 7day_Vehicle	Pancreatic islets	-0.155762	0.50635	0.931549
Cd69	3day_Drug - 3day_Vehicle	Pancreatic islets	-0.00349842	0.992677	1		Cd69	7day_Drug - 7day_Vehicle	Pancreatic islets	-0.167935	0.552755	0.931549
Cd7	3day_Drug - 3day_Vehicle	Pancreatic islets	-0.186498	0.344905	0.774313		Cd7	7day_Drug - 7day_Vehicle	Pancreatic islets	-0.481439	0.240865	0.931549
Cd74	3day_Drug - 3day_Vehicle	Pancreatic islets	0.00567466	0.966191	1		Cd74	7day_Drug - 7day_Vehicle	Pancreatic islets	0.214212	0.423929	0.931549
Cd79a	3day_Drug - 3day_Vehicle	Pancreatic islets	-0.460588	0.459871	0.774313		Cd79a	7day_Drug - 7day_Vehicle	Pancreatic islets	-0.282368	0.511836	0.931549
Cd79b	3day_Drug - 3day_Vehicle	Pancreatic islets	-0.188575	0.390324	0.774313		Cd79b	7day_Drug - 7day_Vehicle	Pancreatic islets	-0.290338	0.42382	0.931549
Cd83	3day_Drug - 3day_Vehicle	Pancreatic islets	0.37823	0.279945	0.774313		Cd83	7day_Drug - 7day_Vehicle	Pancreatic islets	-0.282713	0.60421	0.931549
Cd86	3day_Drug - 3day_Vehicle	Pancreatic islets	0.0525286	1	1		Cd86	7day_Drug - 7day_Vehicle	Pancreatic islets	-0.108489	0.669152	0.952179
Cd8a	3day_Drug - 3day_Vehicle	Pancreatic islets	0.39182	0.589342	0.774313		Cd8a	7day_Drug - 7day_Vehicle	Pancreatic islets	0.340881	0.275384	0.931549
Cd9	3day_Drug - 3day_Vehicle	Pancreatic islets	-0.00772709	0.999999	1		Cd9	7day_Drug - 7day_Vehicle	Pancreatic islets	-0.328225	0.480329	0.931549
Cd96	3day_Drug - 3day_Vehicle	Pancreatic islets	0.317414	0.450233	0.774313		Cd96	7day_Drug - 7day_Vehicle	Pancreatic islets	-0.270767	0.321416	0.931549
Cd99	3day_Drug - 3day_Vehicle	Pancreatic islets	-2.47218	0.452168	0.774313		Cd99	7day_Drug - 7day_Vehicle	Pancreatic islets	0.316928	0.313324	0.931549
Cdc14b	3day_Drug - 3day_Vehicle	Pancreatic islets	-0.453965	0.256098	0.774313		Cdc14b	7day_Drug - 7day_Vehicle	Pancreatic islets	0.0230734	0.99998	1
Cdc20	3day_Drug - 3day_Vehicle	Pancreatic islets	-0.00784893	0.998952	1		Cdc20	7day_Drug - 7day_Vehicle	Pancreatic islets	-0.164375	0.469417	0.931549
Cdc25b	3day_Drug - 3day_Vehicle	Pancreatic islets	0.350788	0.16115	0.774313		Cdc25b	7day_Drug - 7day_Vehicle	Pancreatic islets	-0.307193	0.258631	0.931549
Cdc42	3day_Drug - 3day_Vehicle	Pancreatic islets	-0.353919	0.0233833	0.366686		Cdc42	7day_Drug - 7day_Vehicle	Pancreatic islets	0.152544	0.595719	0.931549
Cdc42ep4	3day_Drug - 3day_Vehicle	Pancreatic islets	0.44812	0.588883	0.774313		Cdc42ep4	7day_Drug - 7day_Vehicle	Pancreatic islets	-0.130439	0.462885	0.931549
Cdc42se1	3day_Drug - 3day_Vehicle	Pancreatic islets	-0.617464	0.00488168	0.114828		Cdc42se1	7day_Drug - 7day_Vehicle	Pancreatic islets	-0.280734	0.391209	0.931549
Cdc5l	3day_Drug - 3day_Vehicle	Pancreatic islets	-0.255671	0.448737	0.774313		Cdc5l	7day_Drug - 7day_Vehicle	Pancreatic islets	0.284453	0.462555	0.931549
Cdc6	3day_Drug - 3day_Vehicle	Pancreatic islets	0.230197	0.142421	0.774313		Cdc6	7day_Drug - 7day_Vehicle	Pancreatic islets	-0.132209	0.542273	0.931549
Cdc73	3day_Drug - 3day_Vehicle	Pancreatic islets	-0.130092	0.556545	0.774313		Cdc73	7day_Drug - 7day_Vehicle	Pancreatic islets	-0.0753094	0.729532	0.99065
Cdca7	3day_Drug - 3day_Vehicle	Pancreatic islets	-0.079711	0.610819	0.77849		Cdca7	7day_Drug - 7day_Vehicle	Pancreatic islets	-0.12944	0.58998	0.931549
Cdca8	3day_Drug - 3day_Vehicle	Pancreatic islets	0.0519087	1	1		Cdca8	7day_Drug - 7day_Vehicle	Pancreatic islets	-0.183603	0.413259	0.931549
Cdh10	3day_Drug - 3day_Vehicle	Pancreatic islets	-0.733346	0.441897	0.774313		Cdh10	7day_Drug - 7day_Vehicle	Pancreatic islets	-0.356528	0.321148	0.931549
Cdh11	3day_Drug - 3day_Vehicle	Pancreatic islets	0.245402	0.256222	0.774313		Cdh11	7day_Drug - 7day_Vehicle	Pancreatic islets	-0.400348	0.0333564	0.931549
Cdh20	3day_Drug - 3day_Vehicle	Pancreatic islets	-0.0406827	0.762607	0.912807		Cdh20	7day_Drug - 7day_Vehicle	Pancreatic islets	0.0435261	1	1
Cdh23	3day_Drug - 3day_Vehicle	Pancreatic islets	-0.545728	0.217792	0.774313		Cdh23	7day_Drug - 7day_Vehicle	Pancreatic islets	-0.40104	0.274533	0.931549
Cdh3	3day_Drug - 3day_Vehicle	Pancreatic islets	0.154009	0.32317	0.774313		Cdh3	7day_Drug - 7day_Vehicle	Pancreatic islets	0.199277	0.295766	0.931549
Cdh5	3day_Drug - 3day_Vehicle	Pancreatic islets	-0.156529	0.364202	0.774313		Cdh5	7day_Drug - 7day_Vehicle	Pancreatic islets	-0.293553	0.276049	0.931549
Cdh6	3day_Drug - 3day_Vehicle	Pancreatic islets	-0.201876	0.449226	0.774313		Cdh6	7day_Drug - 7day_Vehicle	Pancreatic islets	-0.130029	0.562217	0.931549
Cdh7	3day_Drug - 3day_Vehicle	Pancreatic islets	-0.240805	0.598804	0.774313		Cdh7	7day_Drug - 7day_Vehicle	Pancreatic islets	-0.128112	0.613694	0.931549
Cdhr2	3day_Drug - 3day_Vehicle	Pancreatic islets	-0.0283814	1	1		Cdhr2	7day_Drug - 7day_Vehicle	Pancreatic islets	-0.354728	0.59796	0.931549
Cdk10	3day_Drug - 3day_Vehicle	Pancreatic islets	-0.353546	0.244718	0.774313		Cdk10	7day_Drug - 7day_Vehicle	Pancreatic islets	-0.167116	0.565542	0.931549
Cdk11b	3day_Drug - 3day_Vehicle	Pancreatic islets	-0.407135	0.105652	0.774313		Cdk11b	7day_Drug - 7day_Vehicle	Pancreatic islets	-0.311928	0.31712	0.931549
Cdk13	3day_Drug - 3day_Vehicle	Pancreatic islets	0.0159012	1	1		Cdk13	7day_Drug - 7day_Vehicle	Pancreatic islets	-0.214369	0.622773	0.931786
Cdk2ap1	3day_Drug - 3day_Vehicle	Pancreatic islets	-0.436439	0.447602	0.774313		Cdk2ap1	7day_Drug - 7day_Vehicle	Pancreatic islets	-0.22369	0.488032	0.931549
Cdk2ap2	3day_Drug - 3day_Vehicle	Pancreatic islets	-0.207378	0.630909	0.792003		Cdk2ap2	7day_Drug - 7day_Vehicle	Pancreatic islets	-0.422348	0.462251	0.931549
Cdk4	3day_Drug - 3day_Vehicle	Pancreatic islets	-0.510395	0.414598	0.774313		Cdk4	7day_Drug - 7day_Vehicle	Pancreatic islets	-0.536658	0.259601	0.931549
Cdk7	3day_Drug - 3day_Vehicle	Pancreatic islets	-0.547054	0.586166	0.774313		Cdk7	7day_Drug - 7day_Vehicle	Pancreatic islets	-0.239435	0.516015	0.931549
Cdk8	3day_Drug - 3day_Vehicle	Pancreatic islets	-0.707306	0.333478	0.774313		Cdk8	7day_Drug - 7day_Vehicle	Pancreatic islets	-0.000340534	0.998392	1
Cdk9	3day_Drug - 3day_Vehicle	Pancreatic islets	-0.568531	0.418654	0.774313		Cdk9	7day_Drug - 7day_Vehicle	Pancreatic islets	-0.209333	0.521997	0.931549
Cdkl1	3day_Drug - 3day_Vehicle	Pancreatic islets	0.442921	0.00426169	0.106265		Cdkl1	7day_Drug - 7day_Vehicle	Pancreatic islets	0.0627563	0.637302	0.936943
Cdkl2	3day_Drug - 3day_Vehicle	Pancreatic islets	-0.49994	0.428636	0.774313		Cdkl2	7day_Drug - 7day_Vehicle	Pancreatic islets	0.0458641	1	1
Cdkl5	3day_Drug - 3day_Vehicle	Pancreatic islets	0.276373	0.221393	0.774313		Cdkl5	7day_Drug - 7day_Vehicle	Pancreatic islets	-0.138629	1	1
Cdkn1b	3day_Drug - 3day_Vehicle	Pancreatic islets	-0.618365	0.439258	0.774313		Cdkn1b	7day_Drug - 7day_Vehicle	Pancreatic islets	-0.372604	1	1
Cdkn3	3day_Drug - 3day_Vehicle	Pancreatic islets	-0.10849	1	1		Cdkn3	7day_Drug - 7day_Vehicle	Pancreatic islets	-0.13897	0.481269	0.931549
Cdv3	3day_Drug - 3day_Vehicle	Pancreatic islets	-0.282488	0.232793	0.774313		Cdv3	7day_Drug - 7day_Vehicle	Pancreatic islets	0.0342113	1	1
Ceacam20	3day_Drug - 3day_Vehicle	Pancreatic islets	0.026601	0.848709	0.99321		Ceacam20	7day_Drug - 7day_Vehicle	Pancreatic islets	-0.106238	0.489939	0.931549
Ceacam3	3day_Drug - 3day_Vehicle	Pancreatic islets	0.315867	1	1		Ceacam3	7day_Drug - 7day_Vehicle	Pancreatic islets	-0.104687	0.532018	0.931549
Cebpe	3day_Drug - 3day_Vehicle	Pancreatic islets	0.39813	0.589535	0.774313		Cebpe	7day_Drug - 7day_Vehicle	Pancreatic islets	-0.142868	0.511491	0.931549
Cebpzos	3day_Drug - 3day_Vehicle	Pancreatic islets	-0.169414	0.366085	0.774313		Cebpzos	7day_Drug - 7day_Vehicle	Pancreatic islets	0.0826942	0.566281	0.931549
Cel	3day_Drug - 3day_Vehicle	Pancreatic islets	-2.1426	0.435952	0.774313		Cel	7day_Drug - 7day_Vehicle	Pancreatic islets	0.544706	0.2816	0.931549
Celf2	3day_Drug - 3day_Vehicle	Pancreatic islets	0.399429	0.250608	0.774313		Celf2	7day_Drug - 7day_Vehicle	Pancreatic islets	-0.0628799	0.594115	0.931549
Celf3	3day_Drug - 3day_Vehicle	Pancreatic islets	-0.563435	0.00074825	0.0346141		Celf3	7day_Drug - 7day_Vehicle	Pancreatic islets	0.0246679	0.903168	1
Celf6	3day_Drug - 3day_Vehicle	Pancreatic islets	0.328494	0.464107	0.774313		Celf6	7day_Drug - 7day_Vehicle	Pancreatic islets	0.0173131	0.934408	1
Celsr2	3day_Drug - 3day_Vehicle	Pancreatic islets	0.459701	0.453122	0.774313		Celsr2	7day_Drug - 7day_Vehicle	Pancreatic islets	-0.206851	0.395514	0.931549
Celsr3	3day_Drug - 3day_Vehicle	Pancreatic islets	0.181184	0.327123	0.774313		Celsr3	7day_Drug - 7day_Vehicle	Pancreatic islets	-0.368939	0.251168	0.931549
Cenpa	3day_Drug - 3day_Vehicle	Pancreatic islets	-0.326215	0.229457	0.774313		Cenpa	7day_Drug - 7day_Vehicle	Pancreatic islets	-0.0827018	0.726532	0.988406
Cenpe	3day_Drug - 3day_Vehicle	Pancreatic islets	-0.421019	0.588675	0.774313		Cenpe	7day_Drug - 7day_Vehicle	Pancreatic islets	0.172766	0.528037	0.931549
Cenpf	3day_Drug - 3day_Vehicle	Pancreatic islets	0.497111	0.0134708	0.232714		Cenpf	7day_Drug - 7day_Vehicle	Pancreatic islets	-0.213644	0.495264	0.931549
Cenph	3day_Drug - 3day_Vehicle	Pancreatic islets	-0.00345511	0.973127	1		Cenph	7day_Drug - 7day_Vehicle	Pancreatic islets	-0.353369	0.266036	0.931549
Cenpj	3day_Drug - 3day_Vehicle	Pancreatic islets	0.0995963	0.528542	0.774313		Cenpj	7day_Drug - 7day_Vehicle	Pancreatic islets	-0.338861	0.307249	0.931549
Cenpl	3day_Drug - 3day_Vehicle	Pancreatic islets	-0.103607	1	1		Cenpl	7day_Drug - 7day_Vehicle	Pancreatic islets	-0.358592	0.45523	0.931549
Cenpq	3day_Drug - 3day_Vehicle	Pancreatic islets	-0.373403	0.209188	0.774313		Cenpq	7day_Drug - 7day_Vehicle	Pancreatic islets	-0.270776	0.486544	0.931549
Cenpt	3day_Drug - 3day_Vehicle	Pancreatic islets	-0.287753	0.591455	0.774313		Cenpt	7day_Drug - 7day_Vehicle	Pancreatic islets	-0.342589	0.285563	0.931549
Cenpw	3day_Drug - 3day_Vehicle	Pancreatic islets	0.0386019	0.826616	0.973282		Cenpw	7day_Drug - 7day_Vehicle	Pancreatic islets	-0.202631	0.395176	0.931549
Cenpx	3day_Drug - 3day_Vehicle	Pancreatic islets	0.599144	0.473867	0.774313		Cenpx	7day_Drug - 7day_Vehicle	Pancreatic islets	-0.276752	0.323778	0.931549
Cep104	3day_Drug - 3day_Vehicle	Pancreatic islets	-0.326879	0.591434	0.774313		Cep104	7day_Drug - 7day_Vehicle	Pancreatic islets	0.0274239	0.882761	1
Cep112	3day_Drug - 3day_Vehicle	Pancreatic islets	-0.122602	0.497894	0.774313		Cep112	7day_Drug - 7day_Vehicle	Pancreatic islets	0.205407	0.535317	0.931549
Cep135	3day_Drug - 3day_Vehicle	Pancreatic islets	-0.0735333	0.482176	0.774313		Cep135	7day_Drug - 7day_Vehicle	Pancreatic islets	-0.21216	0.491513	0.931549
Cep295	3day_Drug - 3day_Vehicle	Pancreatic islets	0.0938729	0.553071	0.774313		Cep295	7day_Drug - 7day_Vehicle	Pancreatic islets	-0.412042	0.247737	0.931549
Cep350	3day_Drug - 3day_Vehicle	Pancreatic islets	0.172898	0.481445	0.774313		Cep350	7day_Drug - 7day_Vehicle	Pancreatic islets	-0.333649	0.330849	0.931549
Cep57l1	3day_Drug - 3day_Vehicle	Pancreatic islets	0.174323	0.262942	0.774313		Cep57l1	7day_Drug - 7day_Vehicle	Pancreatic islets	-0.0434791	0.729218	0.990526
Cep97	3day_Drug - 3day_Vehicle	Pancreatic islets	-0.150576	1	1		Cep97	7day_Drug - 7day_Vehicle	Pancreatic islets	-0.1821	0.374217	0.931549
Cer1	3day_Drug - 3day_Vehicle	Pancreatic islets	-0.159068	1	1		Cer1	7day_Drug - 7day_Vehicle	Pancreatic islets	-0.131178	0.999999	1
Cers2	3day_Drug - 3day_Vehicle	Pancreatic islets	0.163852	0.31152	0.774313		Cers2	7day_Drug - 7day_Vehicle	Pancreatic islets	-0.527963	0.393463	0.931549
Cers6	3day_Drug - 3day_Vehicle	Pancreatic islets	-0.185281	0.206598	0.774313		Cers6	7day_Drug - 7day_Vehicle	Pancreatic islets	-0.6546	0.45311	0.931549
Ces1g	3day_Drug - 3day_Vehicle	Pancreatic islets	-0.1431	0.614811	0.780217		Ces1g	7day_Drug - 7day_Vehicle	Pancreatic islets	-0.408105	0.470949	0.931549
Ces1h	3day_Drug - 3day_Vehicle	Pancreatic islets	0.289326	0.592264	0.774313		Ces1h	7day_Drug - 7day_Vehicle	Pancreatic islets	-0.246887	0.332071	0.931549
Ces2a	3day_Drug - 3day_Vehicle	Pancreatic islets	-0.0964633	0.573591	0.774313		Ces2a	7day_Drug - 7day_Vehicle	Pancreatic islets	-0.380327	0.468401	0.931549
Ces2e	3day_Drug - 3day_Vehicle	Pancreatic islets	0.0115376	0.902316	1		Ces2e	7day_Drug - 7day_Vehicle	Pancreatic islets	-0.192712	0.396857	0.931549
Cetn4	3day_Drug - 3day_Vehicle	Pancreatic islets	-0.434118	0.444299	0.774313		Cetn4	7day_Drug - 7day_Vehicle	Pancreatic islets	0.0757932	1	1
Cfap157	3day_Drug - 3day_Vehicle	Pancreatic islets	0.17136	0.398812	0.774313		Cfap157	7day_Drug - 7day_Vehicle	Pancreatic islets	-0.209513	0.394982	0.931549
Cfap36	3day_Drug - 3day_Vehicle	Pancreatic islets	-0.206578	0.287664	0.774313		Cfap36	7day_Drug - 7day_Vehicle	Pancreatic islets	-0.489989	0.256139	0.931549
Cfap61	3day_Drug - 3day_Vehicle	Pancreatic islets	-0.292403	0.492878	0.774313		Cfap61	7day_Drug - 7day_Vehicle	Pancreatic islets	-0.12768	0.560149	0.931549
Cfap69	3day_Drug - 3day_Vehicle	Pancreatic islets	-0.12658	0.500997	0.774313		Cfap69	7day_Drug - 7day_Vehicle	Pancreatic islets	-0.0398112	1	1
Cfap73	3day_Drug - 3day_Vehicle	Pancreatic islets	-0.509416	0.190951	0.774313		Cfap73	7day_Drug - 7day_Vehicle	Pancreatic islets	-0.535098	0.230762	0.931549
Cfap74	3day_Drug - 3day_Vehicle	Pancreatic islets	0.506413	0.440997	0.774313		Cfap74	7day_Drug - 7day_Vehicle	Pancreatic islets	0.0580706	1	1
Cfap97	3day_Drug - 3day_Vehicle	Pancreatic islets	-0.254656	0.59567	0.774313		Cfap97	7day_Drug - 7day_Vehicle	Pancreatic islets	-0.575593	0.229517	0.931549
Cfap97d2	3day_Drug - 3day_Vehicle	Pancreatic islets	0.211784	0.59543	0.774313		Cfap97d2	7day_Drug - 7day_Vehicle	Pancreatic islets	-0.354766	0.282433	0.931549
Cfd	3day_Drug - 3day_Vehicle	Pancreatic islets	0.00381336	0.999866	1		Cfd	7day_Drug - 7day_Vehicle	Pancreatic islets	-0.262311	0.358424	0.931549
Cfi	3day_Drug - 3day_Vehicle	Pancreatic islets	-0.348354	0.260512	0.774313		Cfi	7day_Drug - 7day_Vehicle	Pancreatic islets	-0.285138	0.21127	0.931549
Cfl1	3day_Drug - 3day_Vehicle	Pancreatic islets	-0.139356	0.22914	0.774313		Cfl1	7day_Drug - 7day_Vehicle	Pancreatic islets	0.078486	0.553487	0.931549
Cflar	3day_Drug - 3day_Vehicle	Pancreatic islets	0.136278	0.34043	0.774313		Cflar	7day_Drug - 7day_Vehicle	Pancreatic islets	-0.121627	0.555969	0.931549
Chad	3day_Drug - 3day_Vehicle	Pancreatic islets	0.598127	1.98957e-07	5.56613e-05		Chad	7day_Drug - 7day_Vehicle	Pancreatic islets	-0.20558	0.244164	0.931549
Chat	3day_Drug - 3day_Vehicle	Pancreatic islets	0.162516	0.381306	0.774313		Chat	7day_Drug - 7day_Vehicle	Pancreatic islets	-0.14493	0.547598	0.931549
Chchd1	3day_Drug - 3day_Vehicle	Pancreatic islets	-0.461976	0.449079	0.774313		Chchd1	7day_Drug - 7day_Vehicle	Pancreatic islets	-0.299623	0.408417	0.931549
Chchd10	3day_Drug - 3day_Vehicle	Pancreatic islets	-0.24333	0.257116	0.774313		Chchd10	7day_Drug - 7day_Vehicle	Pancreatic islets	-0.128401	0.647396	0.942301
Chd1l	3day_Drug - 3day_Vehicle	Pancreatic islets	-0.136278	0.276688	0.774313		Chd1l	7day_Drug - 7day_Vehicle	Pancreatic islets	0.28537	0.343929	0.931549
Chd4	3day_Drug - 3day_Vehicle	Pancreatic islets	-0.633274	1	1		Chd4	7day_Drug - 7day_Vehicle	Pancreatic islets	-0.324483	0.0884776	0.931549
Chek2	3day_Drug - 3day_Vehicle	Pancreatic islets	-0.259225	0.473189	0.774313		Chek2	7day_Drug - 7day_Vehicle	Pancreatic islets	-0.0298765	0.830973	1
Chfr	3day_Drug - 3day_Vehicle	Pancreatic islets	0.0494083	1	1		Chfr	7day_Drug - 7day_Vehicle	Pancreatic islets	-0.343465	0.603854	0.931549
Chga	3day_Drug - 3day_Vehicle	Pancreatic islets	-1.86279	0.585247	0.774313		Chga	7day_Drug - 7day_Vehicle	Pancreatic islets	0.583987	0.454962	0.931549
Chgb	3day_Drug - 3day_Vehicle	Pancreatic islets	-0.749485	0.190222	0.774313		Chgb	7day_Drug - 7day_Vehicle	Pancreatic islets	-0.405879	0.274052	0.931549
Chia1	3day_Drug - 3day_Vehicle	Pancreatic islets	-0.425181	0.435663	0.774313		Chia1	7day_Drug - 7day_Vehicle	Pancreatic islets	-0.162112	0.390821	0.931549
Chic1	3day_Drug - 3day_Vehicle	Pancreatic islets	-1.20327	0.188476	0.774313		Chic1	7day_Drug - 7day_Vehicle	Pancreatic islets	-0.0760376	0.739879	1
Chic2	3day_Drug - 3day_Vehicle	Pancreatic islets	-1.82781	0.181251	0.774313		Chic2	7day_Drug - 7day_Vehicle	Pancreatic islets	-0.434299	0.00451976	0.931549
Chml	3day_Drug - 3day_Vehicle	Pancreatic islets	-0.43638	0.00475377	0.113449		Chml	7day_Drug - 7day_Vehicle	Pancreatic islets	-0.250614	0.362265	0.931549
Chmp1b	3day_Drug - 3day_Vehicle	Pancreatic islets	-0.292144	0.0129028	0.226615		Chmp1b	7day_Drug - 7day_Vehicle	Pancreatic islets	-0.318127	0.271433	0.931549
Chmp2b	3day_Drug - 3day_Vehicle	Pancreatic islets	-0.0450829	0.999994	1		Chmp2b	7day_Drug - 7day_Vehicle	Pancreatic islets	-0.356957	0.304877	0.931549
Chmp3	3day_Drug - 3day_Vehicle	Pancreatic islets	-0.329935	0.241834	0.774313		Chmp3	7day_Drug - 7day_Vehicle	Pancreatic islets	0.0157088	0.918676	1
Chmp4b	3day_Drug - 3day_Vehicle	Pancreatic islets	-0.349314	0.250739	0.774313		Chmp4b	7day_Drug - 7day_Vehicle	Pancreatic islets	-0.562895	0.410648	0.931549
Chrac1	3day_Drug - 3day_Vehicle	Pancreatic islets	0.0797298	0.484131	0.774313		Chrac1	7day_Drug - 7day_Vehicle	Pancreatic islets	-0.417503	0.461214	0.931549
Chrd	3day_Drug - 3day_Vehicle	Pancreatic islets	0.0497157	0.728721	0.880044		Chrd	7day_Drug - 7day_Vehicle	Pancreatic islets	-0.177215	0.425355	0.931549
Chrm1	3day_Drug - 3day_Vehicle	Pancreatic islets	0.283842	0.209663	0.774313		Chrm1	7day_Drug - 7day_Vehicle	Pancreatic islets	-0.147017	0.454562	0.931549
Chrna4	3day_Drug - 3day_Vehicle	Pancreatic islets	0.571699	0.586666	0.774313		Chrna4	7day_Drug - 7day_Vehicle	Pancreatic islets	-0.114049	0.508827	0.931549
Chrna6	3day_Drug - 3day_Vehicle	Pancreatic islets	-0.116343	0.545624	0.774313		Chrna6	7day_Drug - 7day_Vehicle	Pancreatic islets	-0.242648	0.508984	0.931549
Chrnb3	3day_Drug - 3day_Vehicle	Pancreatic islets	-0.334798	0.459101	0.774313		Chrnb3	7day_Drug - 7day_Vehicle	Pancreatic islets	-0.396582	0.317001	0.931549
Chrnb4	3day_Drug - 3day_Vehicle	Pancreatic islets	0.368277	0.467013	0.774313		Chrnb4	7day_Drug - 7day_Vehicle	Pancreatic islets	-0.0901348	0.59557	0.931549
Chst10	3day_Drug - 3day_Vehicle	Pancreatic islets	-0.132629	0.509653	0.774313		Chst10	7day_Drug - 7day_Vehicle	Pancreatic islets	-0.11144	0.653764	0.946342
Chst3	3day_Drug - 3day_Vehicle	Pancreatic islets	0.203947	0.422945	0.774313		Chst3	7day_Drug - 7day_Vehicle	Pancreatic islets	-0.349523	0.184799	0.931549
Chst8	3day_Drug - 3day_Vehicle	Pancreatic islets	0.506685	0.00142377	0.0506881		Chst8	7day_Drug - 7day_Vehicle	Pancreatic islets	0.0396002	0.859217	1
Chtop	3day_Drug - 3day_Vehicle	Pancreatic islets	-0.225557	1	1		Chtop	7day_Drug - 7day_Vehicle	Pancreatic islets	-0.360893	0.101041	0.931549
Ciao2a	3day_Drug - 3day_Vehicle	Pancreatic islets	-0.196781	1	1		Ciao2a	7day_Drug - 7day_Vehicle	Pancreatic islets	0.100383	1	1
Ciart	3day_Drug - 3day_Vehicle	Pancreatic islets	-0.809695	0.175255	0.774313		Ciart	7day_Drug - 7day_Vehicle	Pancreatic islets	0.21602	0.393648	0.931549
Cib4	3day_Drug - 3day_Vehicle	Pancreatic islets	-0.219361	0.500967	0.774313		Cib4	7day_Drug - 7day_Vehicle	Pancreatic islets	-0.0827509	0.692136	0.966569
Cidec	3day_Drug - 3day_Vehicle	Pancreatic islets	0.238563	0.254535	0.774313		Cidec	7day_Drug - 7day_Vehicle	Pancreatic islets	0.268581	0.371912	0.931549
Cilp	3day_Drug - 3day_Vehicle	Pancreatic islets	-0.103207	0.548709	0.774313		Cilp	7day_Drug - 7day_Vehicle	Pancreatic islets	-0.529929	0.300523	0.931549
Cilp2	3day_Drug - 3day_Vehicle	Pancreatic islets	0.556383	0.000168465	0.0138694		Cilp2	7day_Drug - 7day_Vehicle	Pancreatic islets	0.112048	0.598476	0.931549
Cir1	3day_Drug - 3day_Vehicle	Pancreatic islets	-0.286375	0.19131	0.774313		Cir1	7day_Drug - 7day_Vehicle	Pancreatic islets	-0.164578	0.573168	0.931549
Cisd1	3day_Drug - 3day_Vehicle	Pancreatic islets	-0.251115	0.313248	0.774313		Cisd1	7day_Drug - 7day_Vehicle	Pancreatic islets	-0.324065	0.308249	0.931549
Cisd2	3day_Drug - 3day_Vehicle	Pancreatic islets	-0.393065	0.477739	0.774313		Cisd2	7day_Drug - 7day_Vehicle	Pancreatic islets	-0.0937111	0.663616	0.950664
Cited2	3day_Drug - 3day_Vehicle	Pancreatic islets	-0.424149	0.0239317	0.373066		Cited2	7day_Drug - 7day_Vehicle	Pancreatic islets	-0.41556	0.120407	0.931549
CK137956	3day_Drug - 3day_Vehicle	Pancreatic islets	0.597848	0.584571	0.774313		CK137956	7day_Drug - 7day_Vehicle	Pancreatic islets	0.0178576	0.999997	1
Cks1b	3day_Drug - 3day_Vehicle	Pancreatic islets	-0.353378	0.220674	0.774313		Cks1b	7day_Drug - 7day_Vehicle	Pancreatic islets	-0.16995	0.413654	0.931549
Cks2	3day_Drug - 3day_Vehicle	Pancreatic islets	-0.224701	0.812013	0.959304		Cks2	7day_Drug - 7day_Vehicle	Pancreatic islets	-0.162677	0.366345	0.931549
Clca3a1	3day_Drug - 3day_Vehicle	Pancreatic islets	-0.441004	0.590341	0.774313		Clca3a1	7day_Drug - 7day_Vehicle	Pancreatic islets	0.170761	0.512212	0.931549
Clca3b	3day_Drug - 3day_Vehicle	Pancreatic islets	-0.254959	1	1		Clca3b	7day_Drug - 7day_Vehicle	Pancreatic islets	-0.565361	0.241383	0.931549
Clcnka	3day_Drug - 3day_Vehicle	Pancreatic islets	0.728559	0.585067	0.774313		Clcnka	7day_Drug - 7day_Vehicle	Pancreatic islets	0.0712833	0.526602	0.931549
Clcnkb	3day_Drug - 3day_Vehicle	Pancreatic islets	0.129458	0.398107	0.774313		Clcnkb	7day_Drug - 7day_Vehicle	Pancreatic islets	0.148302	0.43387	0.931549
Cldn10	3day_Drug - 3day_Vehicle	Pancreatic islets	-0.357253	0.233477	0.774313		Cldn10	7day_Drug - 7day_Vehicle	Pancreatic islets	-0.163726	1	1
Cldn14	3day_Drug - 3day_Vehicle	Pancreatic islets	0.311433	0.218084	0.774313		Cldn14	7day_Drug - 7day_Vehicle	Pancreatic islets	-0.0958549	0.663472	0.950664
Cldn15	3day_Drug - 3day_Vehicle	Pancreatic islets	0.203119	0.595466	0.774313		Cldn15	7day_Drug - 7day_Vehicle	Pancreatic islets	-0.0795051	0.698281	0.971033
Cldn16	3day_Drug - 3day_Vehicle	Pancreatic islets	0.139486	0.335959	0.774313		Cldn16	7day_Drug - 7day_Vehicle	Pancreatic islets	-0.185881	0.499092	0.931549
Cldn17	3day_Drug - 3day_Vehicle	Pancreatic islets	0.25266	0.00632351	0.136938		Cldn17	7day_Drug - 7day_Vehicle	Pancreatic islets	0.0917345	0.460478	0.931549
Cldn34a	3day_Drug - 3day_Vehicle	Pancreatic islets	0.212637	0.37714	0.774313		Cldn34a	7day_Drug - 7day_Vehicle	Pancreatic islets	0.0950871	1	1
Cldn34c2	3day_Drug - 3day_Vehicle	Pancreatic islets	-0.241101	0.485487	0.774313		Cldn34c2	7day_Drug - 7day_Vehicle	Pancreatic islets	-0.129305	0.567601	0.931549
Cldn5	3day_Drug - 3day_Vehicle	Pancreatic islets	0.363255	0.197803	0.774313		Cldn5	7day_Drug - 7day_Vehicle	Pancreatic islets	-0.208245	0.262078	0.931549
Cldnd2	3day_Drug - 3day_Vehicle	Pancreatic islets	-0.313083	0.450944	0.774313		Cldnd2	7day_Drug - 7day_Vehicle	Pancreatic islets	-0.21058	0.534947	0.931549
Clec10a	3day_Drug - 3day_Vehicle	Pancreatic islets	-0.380545	0.307414	0.774313		Clec10a	7day_Drug - 7day_Vehicle	Pancreatic islets	-0.124445	1	1
Clec14a	3day_Drug - 3day_Vehicle	Pancreatic islets	0.0767492	1	1		Clec14a	7day_Drug - 7day_Vehicle	Pancreatic islets	-0.343326	0.480284	0.931549
Clec2d	3day_Drug - 3day_Vehicle	Pancreatic islets	-0.635241	0.168346	0.774313		Clec2d	7day_Drug - 7day_Vehicle	Pancreatic islets	0.159642	0.413046	0.931549
Clec2h	3day_Drug - 3day_Vehicle	Pancreatic islets	0.0139117	0.999994	1		Clec2h	7day_Drug - 7day_Vehicle	Pancreatic islets	0.0626946	0.686297	0.962133
Clec2i	3day_Drug - 3day_Vehicle	Pancreatic islets	-0.0971436	0.501484	0.774313		Clec2i	7day_Drug - 7day_Vehicle	Pancreatic islets	-0.16274	0.420012	0.931549
Clec2j	3day_Drug - 3day_Vehicle	Pancreatic islets	0.771868	0.00216141	0.0678202		Clec2j	7day_Drug - 7day_Vehicle	Pancreatic islets	0.716112	0.194093	0.931549
Clec4a3	3day_Drug - 3day_Vehicle	Pancreatic islets	0.260251	0.228074	0.774313		Clec4a3	7day_Drug - 7day_Vehicle	Pancreatic islets	-0.108305	0.5503	0.931549
Clec4b1	3day_Drug - 3day_Vehicle	Pancreatic islets	-0.0462882	0.717561	0.869556		Clec4b1	7day_Drug - 7day_Vehicle	Pancreatic islets	0.151049	0.405584	0.931549
Clgn	3day_Drug - 3day_Vehicle	Pancreatic islets	0.0787768	0.537796	0.774313		Clgn	7day_Drug - 7day_Vehicle	Pancreatic islets	-0.160582	0.397888	0.931549
Clic1	3day_Drug - 3day_Vehicle	Pancreatic islets	0.0373703	0.823749	0.971192		Clic1	7day_Drug - 7day_Vehicle	Pancreatic islets	-0.399626	0.305826	0.931549
Clic6	3day_Drug - 3day_Vehicle	Pancreatic islets	0.268153	0.451188	0.774313		Clic6	7day_Drug - 7day_Vehicle	Pancreatic islets	-0.391067	0.230459	0.931549
Clip3	3day_Drug - 3day_Vehicle	Pancreatic islets	0.00101475	0.999615	1		Clip3	7day_Drug - 7day_Vehicle	Pancreatic islets	-0.35499	0.593717	0.931549
Clk1	3day_Drug - 3day_Vehicle	Pancreatic islets	-0.375956	0.0103221	0.191505		Clk1	7day_Drug - 7day_Vehicle	Pancreatic islets	-0.443024	0.233	0.931549
Cln5	3day_Drug - 3day_Vehicle	Pancreatic islets	-0.0497699	0.80509	0.95262		Cln5	7day_Drug - 7day_Vehicle	Pancreatic islets	-0.255883	0.2979	0.931549
Cln6	3day_Drug - 3day_Vehicle	Pancreatic islets	0.238262	0.383691	0.774313		Cln6	7day_Drug - 7day_Vehicle	Pancreatic islets	-0.260641	0.326117	0.931549
Cln8	3day_Drug - 3day_Vehicle	Pancreatic islets	-0.316981	0.219991	0.774313		Cln8	7day_Drug - 7day_Vehicle	Pancreatic islets	-0.141184	0.548066	0.931549
Clnk	3day_Drug - 3day_Vehicle	Pancreatic islets	0.542162	0.33595	0.774313		Clnk	7day_Drug - 7day_Vehicle	Pancreatic islets	0.14009	0.472354	0.931549
Clns1a	3day_Drug - 3day_Vehicle	Pancreatic islets	0.0378933	0.75824	0.909233		Clns1a	7day_Drug - 7day_Vehicle	Pancreatic islets	-0.216037	0.498614	0.931549
Clp1	3day_Drug - 3day_Vehicle	Pancreatic islets	0.283474	0.589377	0.774313		Clp1	7day_Drug - 7day_Vehicle	Pancreatic islets	0.00564107	0.958399	1
Clptm1	3day_Drug - 3day_Vehicle	Pancreatic islets	0.166701	0.510018	0.774313		Clptm1	7day_Drug - 7day_Vehicle	Pancreatic islets	-0.0462923	0.999999	1
Clrn1	3day_Drug - 3day_Vehicle	Pancreatic islets	0.0233338	0.999998	1		Clrn1	7day_Drug - 7day_Vehicle	Pancreatic islets	-0.101877	0.62696	0.931898
Clta	3day_Drug - 3day_Vehicle	Pancreatic islets	-0.604136	0.203024	0.774313		Clta	7day_Drug - 7day_Vehicle	Pancreatic islets	0.00541082	0.999902	1
Clu	3day_Drug - 3day_Vehicle	Pancreatic islets	-1.36921	0.436819	0.774313		Clu	7day_Drug - 7day_Vehicle	Pancreatic islets	0.307106	0.358591	0.931549
Clvs1	3day_Drug - 3day_Vehicle	Pancreatic islets	0.484087	0.287862	0.774313		Clvs1	7day_Drug - 7day_Vehicle	Pancreatic islets	-0.17175	0.565841	0.931549
Cma2	3day_Drug - 3day_Vehicle	Pancreatic islets	-0.300408	0.219031	0.774313		Cma2	7day_Drug - 7day_Vehicle	Pancreatic islets	-0.342213	0.468666	0.931549
Cmc1	3day_Drug - 3day_Vehicle	Pancreatic islets	-0.618183	0.190895	0.774313		Cmc1	7day_Drug - 7day_Vehicle	Pancreatic islets	-0.132438	0.609322	0.931549
Cmpk1	3day_Drug - 3day_Vehicle	Pancreatic islets	-0.0300253	1	1		Cmpk1	7day_Drug - 7day_Vehicle	Pancreatic islets	0.252932	0.388188	0.931549
Cmpk2	3day_Drug - 3day_Vehicle	Pancreatic islets	-0.157025	0.401419	0.774313		Cmpk2	7day_Drug - 7day_Vehicle	Pancreatic islets	-0.487234	0.278541	0.931549
Cmss1	3day_Drug - 3day_Vehicle	Pancreatic islets	-0.296513	0.240204	0.774313		Cmss1	7day_Drug - 7day_Vehicle	Pancreatic islets	-0.48034	0.24743	0.931549
Cmtm4	3day_Drug - 3day_Vehicle	Pancreatic islets	0.0415862	1	1		Cmtm4	7day_Drug - 7day_Vehicle	Pancreatic islets	-0.204394	0.357801	0.931549
Cnbp	3day_Drug - 3day_Vehicle	Pancreatic islets	-0.113732	0.517522	0.774313		Cnbp	7day_Drug - 7day_Vehicle	Pancreatic islets	-0.250417	0.350187	0.931549
Cnga4	3day_Drug - 3day_Vehicle	Pancreatic islets	0.294363	0.2932	0.774313		Cnga4	7day_Drug - 7day_Vehicle	Pancreatic islets	-0.384287	0.468875	0.931549
Cngb1	3day_Drug - 3day_Vehicle	Pancreatic islets	-0.0101428	1	1		Cngb1	7day_Drug - 7day_Vehicle	Pancreatic islets	-0.275242	0.344368	0.931549
Cngb3	3day_Drug - 3day_Vehicle	Pancreatic islets	0.171264	0.493352	0.774313		Cngb3	7day_Drug - 7day_Vehicle	Pancreatic islets	-0.1491	0.470771	0.931549
Cnot10	3day_Drug - 3day_Vehicle	Pancreatic islets	-0.477985	0.447274	0.774313		Cnot10	7day_Drug - 7day_Vehicle	Pancreatic islets	0.0396087	1	1
Cnot6l	3day_Drug - 3day_Vehicle	Pancreatic islets	0.138192	0.356445	0.774313		Cnot6l	7day_Drug - 7day_Vehicle	Pancreatic islets	-0.341764	0.30428	0.931549
Cnp	3day_Drug - 3day_Vehicle	Pancreatic islets	0.372815	0.589146	0.774313		Cnp	7day_Drug - 7day_Vehicle	Pancreatic islets	-0.423368	0.444801	0.931549
Cnpy3	3day_Drug - 3day_Vehicle	Pancreatic islets	-0.0717771	0.5308	0.774313		Cnpy3	7day_Drug - 7day_Vehicle	Pancreatic islets	0.0482309	0.999999	1
Cntd1	3day_Drug - 3day_Vehicle	Pancreatic islets	0.114769	0.456243	0.774313		Cntd1	7day_Drug - 7day_Vehicle	Pancreatic islets	-0.419501	0.0270044	0.931549
Cntnap2	3day_Drug - 3day_Vehicle	Pancreatic islets	0.360741	0.438595	0.774313		Cntnap2	7day_Drug - 7day_Vehicle	Pancreatic islets	-0.0669288	0.630681	0.934356
Cntnap4	3day_Drug - 3day_Vehicle	Pancreatic islets	0.0868448	0.497001	0.774313		Cntnap4	7day_Drug - 7day_Vehicle	Pancreatic islets	-0.370779	0.332269	0.931549
Cntnap5c	3day_Drug - 3day_Vehicle	Pancreatic islets	0.106029	0.345641	0.774313		Cntnap5c	7day_Drug - 7day_Vehicle	Pancreatic islets	-0.0765767	0.688961	0.963412
Coa5	3day_Drug - 3day_Vehicle	Pancreatic islets	-1.59555	0.133372	0.774313		Coa5	7day_Drug - 7day_Vehicle	Pancreatic islets	-0.210866	0.421635	0.931549
Cog2	3day_Drug - 3day_Vehicle	Pancreatic islets	-0.336715	0.462448	0.774313		Cog2	7day_Drug - 7day_Vehicle	Pancreatic islets	-0.150471	0.573383	0.931549
Coil	3day_Drug - 3day_Vehicle	Pancreatic islets	-0.387684	0.223507	0.774313		Coil	7day_Drug - 7day_Vehicle	Pancreatic islets	-0.148092	0.546354	0.931549
Col11a2	3day_Drug - 3day_Vehicle	Pancreatic islets	0.218027	0.596097	0.774313		Col11a2	7day_Drug - 7day_Vehicle	Pancreatic islets	-0.0101105	0.999985	1
Col12a1	3day_Drug - 3day_Vehicle	Pancreatic islets	-0.156209	0.306162	0.774313		Col12a1	7day_Drug - 7day_Vehicle	Pancreatic islets	0.0930893	0.542643	0.931549
Col13a1	3day_Drug - 3day_Vehicle	Pancreatic islets	-0.111909	0.370043	0.774313		Col13a1	7day_Drug - 7day_Vehicle	Pancreatic islets	0.14785	0.999996	1
Col1a2	3day_Drug - 3day_Vehicle	Pancreatic islets	-0.381608	0.590061	0.774313		Col1a2	7day_Drug - 7day_Vehicle	Pancreatic islets	-0.304736	0.605908	0.931549
Col26a1	3day_Drug - 3day_Vehicle	Pancreatic islets	0.424777	0.275465	0.774313		Col26a1	7day_Drug - 7day_Vehicle	Pancreatic islets	-0.615199	0.400677	0.931549
Col4a2	3day_Drug - 3day_Vehicle	Pancreatic islets	0.247074	0.4752	0.774313		Col4a2	7day_Drug - 7day_Vehicle	Pancreatic islets	-0.600936	0.207435	0.931549
Col6a2	3day_Drug - 3day_Vehicle	Pancreatic islets	0.130594	0.526452	0.774313		Col6a2	7day_Drug - 7day_Vehicle	Pancreatic islets	-0.1587	0.47488	0.931549
Col8a1	3day_Drug - 3day_Vehicle	Pancreatic islets	0.55026	0.585129	0.774313		Col8a1	7day_Drug - 7day_Vehicle	Pancreatic islets	0.0687711	0.64538	0.940926
Colca2	3day_Drug - 3day_Vehicle	Pancreatic islets	0.240889	0.263159	0.774313		Colca2	7day_Drug - 7day_Vehicle	Pancreatic islets	0.00406213	0.999886	1
Colq	3day_Drug - 3day_Vehicle	Pancreatic islets	-0.263284	0.0210539	0.334135		Colq	7day_Drug - 7day_Vehicle	Pancreatic islets	-0.106096	1	1
Commd4	3day_Drug - 3day_Vehicle	Pancreatic islets	-0.213737	1	1		Commd4	7day_Drug - 7day_Vehicle	Pancreatic islets	0.384406	0.191058	0.931549
Commd7	3day_Drug - 3day_Vehicle	Pancreatic islets	0.210828	0.596992	0.774313		Commd7	7day_Drug - 7day_Vehicle	Pancreatic islets	0.0453504	0.792556	1
Commd9	3day_Drug - 3day_Vehicle	Pancreatic islets	-0.182537	0.597235	0.774313		Commd9	7day_Drug - 7day_Vehicle	Pancreatic islets	-0.0431032	0.809207	1
Comp	3day_Drug - 3day_Vehicle	Pancreatic islets	-0.0538463	0.647323	0.806705		Comp	7day_Drug - 7day_Vehicle	Pancreatic islets	-0.238364	0.451522	0.931549
Comt	3day_Drug - 3day_Vehicle	Pancreatic islets	0.245116	0.333103	0.774313		Comt	7day_Drug - 7day_Vehicle	Pancreatic islets	0.100971	0.539438	0.931549
Cop1	3day_Drug - 3day_Vehicle	Pancreatic islets	0.236535	0.590835	0.774313		Cop1	7day_Drug - 7day_Vehicle	Pancreatic islets	0.18265	0.342804	0.931549
Cops2	3day_Drug - 3day_Vehicle	Pancreatic islets	-0.124273	0.462923	0.774313		Cops2	7day_Drug - 7day_Vehicle	Pancreatic islets	-0.277599	0.421984	0.931549
Cops5	3day_Drug - 3day_Vehicle	Pancreatic islets	-0.326047	0.454076	0.774313		Cops5	7day_Drug - 7day_Vehicle	Pancreatic islets	0.141071	0.999999	1
Cops7a	3day_Drug - 3day_Vehicle	Pancreatic islets	0.165247	0.492804	0.774313		Cops7a	7day_Drug - 7day_Vehicle	Pancreatic islets	0.00445069	0.993045	1
Cops7b	3day_Drug - 3day_Vehicle	Pancreatic islets	-0.0216299	0.895331	1		Cops7b	7day_Drug - 7day_Vehicle	Pancreatic islets	-0.114058	0.633261	0.934899
Coq10b	3day_Drug - 3day_Vehicle	Pancreatic islets	-0.574392	0.585451	0.774313		Coq10b	7day_Drug - 7day_Vehicle	Pancreatic islets	-0.185583	0.524261	0.931549
Coq2	3day_Drug - 3day_Vehicle	Pancreatic islets	-0.413967	0.441741	0.774313		Coq2	7day_Drug - 7day_Vehicle	Pancreatic islets	-0.0558265	0.701262	0.972355
Coq4	3day_Drug - 3day_Vehicle	Pancreatic islets	0.242636	0.311517	0.774313		Coq4	7day_Drug - 7day_Vehicle	Pancreatic islets	-0.314447	0.0373691	0.931549
Corin	3day_Drug - 3day_Vehicle	Pancreatic islets	0.242059	0.595024	0.774313		Corin	7day_Drug - 7day_Vehicle	Pancreatic islets	-0.144336	0.528292	0.931549
Coro1a	3day_Drug - 3day_Vehicle	Pancreatic islets	0.00591238	0.956988	1		Coro1a	7day_Drug - 7day_Vehicle	Pancreatic islets	-0.173678	0.370403	0.931549
Coro1b	3day_Drug - 3day_Vehicle	Pancreatic islets	-0.221978	1	1		Coro1b	7day_Drug - 7day_Vehicle	Pancreatic islets	-0.127899	0.634762	0.935598
Coro1c	3day_Drug - 3day_Vehicle	Pancreatic islets	-0.249691	0.0959192	0.774313		Coro1c	7day_Drug - 7day_Vehicle	Pancreatic islets	-0.115429	0.610271	0.931549
Cort	3day_Drug - 3day_Vehicle	Pancreatic islets	-0.518746	0.444779	0.774313		Cort	7day_Drug - 7day_Vehicle	Pancreatic islets	-0.0912614	0.650287	0.943428
Cotl1	3day_Drug - 3day_Vehicle	Pancreatic islets	-0.778803	0.178565	0.774313		Cotl1	7day_Drug - 7day_Vehicle	Pancreatic islets	-0.270453	0.387371	0.931549
Cox17	3day_Drug - 3day_Vehicle	Pancreatic islets	-0.256823	0.247083	0.774313		Cox17	7day_Drug - 7day_Vehicle	Pancreatic islets	0.179872	0.454019	0.931549
Cox20	3day_Drug - 3day_Vehicle	Pancreatic islets	-0.277467	0.270109	0.774313		Cox20	7day_Drug - 7day_Vehicle	Pancreatic islets	-0.121956	0.495733	0.931549
Cox4i1	3day_Drug - 3day_Vehicle	Pancreatic islets	-0.655915	0.196732	0.774313		Cox4i1	7day_Drug - 7day_Vehicle	Pancreatic islets	-0.283533	0.370501	0.931549
Cox4i2	3day_Drug - 3day_Vehicle	Pancreatic islets	0.369886	0.173034	0.774313		Cox4i2	7day_Drug - 7day_Vehicle	Pancreatic islets	-0.0855197	0.53355	0.931549
Cox5a	3day_Drug - 3day_Vehicle	Pancreatic islets	-0.642141	0.114276	0.774313		Cox5a	7day_Drug - 7day_Vehicle	Pancreatic islets	-0.0349003	0.814329	1
Cox5b	3day_Drug - 3day_Vehicle	Pancreatic islets	0.0643239	0.999998	1		Cox5b	7day_Drug - 7day_Vehicle	Pancreatic islets	0.0460262	1	1
Cox6a1	3day_Drug - 3day_Vehicle	Pancreatic islets	0.0900635	0.508222	0.774313		Cox6a1	7day_Drug - 7day_Vehicle	Pancreatic islets	-0.182272	0.399922	0.931549
Cox6b1	3day_Drug - 3day_Vehicle	Pancreatic islets	0.13368	0.373786	0.774313		Cox6b1	7day_Drug - 7day_Vehicle	Pancreatic islets	-0.352248	0.54288	0.931549
Cox7a2	3day_Drug - 3day_Vehicle	Pancreatic islets	-0.280733	0.457826	0.774313		Cox7a2	7day_Drug - 7day_Vehicle	Pancreatic islets	0.387128	0.489122	0.931549
Cox7a2l	3day_Drug - 3day_Vehicle	Pancreatic islets	0.43477	0.438931	0.774313		Cox7a2l	7day_Drug - 7day_Vehicle	Pancreatic islets	0.105512	0.42798	0.931549
Cox7b	3day_Drug - 3day_Vehicle	Pancreatic islets	-0.397882	0.246437	0.774313		Cox7b	7day_Drug - 7day_Vehicle	Pancreatic islets	-0.0218987	0.999993	1
Cox7c	3day_Drug - 3day_Vehicle	Pancreatic islets	-0.231195	0.487506	0.774313		Cox7c	7day_Drug - 7day_Vehicle	Pancreatic islets	-0.0840121	0.715843	0.982436
Cox8c	3day_Drug - 3day_Vehicle	Pancreatic islets	0.57814	0.181634	0.774313		Cox8c	7day_Drug - 7day_Vehicle	Pancreatic islets	-0.00707298	0.99999	1
Cpa1	3day_Drug - 3day_Vehicle	Pancreatic islets	-0.364258	0.212145	0.774313		Cpa1	7day_Drug - 7day_Vehicle	Pancreatic islets	-0.036296	0.831658	1
Cpa3	3day_Drug - 3day_Vehicle	Pancreatic islets	0.0523039	1	1		Cpa3	7day_Drug - 7day_Vehicle	Pancreatic islets	-0.0376072	0.999999	1
Cpe	3day_Drug - 3day_Vehicle	Pancreatic islets	0.180053	0.278711	0.774313		Cpe	7day_Drug - 7day_Vehicle	Pancreatic islets	0.215816	0.368997	0.931549
Cpeb4	3day_Drug - 3day_Vehicle	Pancreatic islets	0.597703	0.440134	0.774313		Cpeb4	7day_Drug - 7day_Vehicle	Pancreatic islets	0.113812	0.476398	0.931549
Cped1	3day_Drug - 3day_Vehicle	Pancreatic islets	-0.151924	0.376877	0.774313		Cped1	7day_Drug - 7day_Vehicle	Pancreatic islets	0.0968441	1	1
Cphx1	3day_Drug - 3day_Vehicle	Pancreatic islets	-0.262053	0.26665	0.774313		Cphx1	7day_Drug - 7day_Vehicle	Pancreatic islets	0.459957	0.496559	0.931549
Cpne3	3day_Drug - 3day_Vehicle	Pancreatic islets	0.0562754	0.66128	0.818091		Cpne3	7day_Drug - 7day_Vehicle	Pancreatic islets	-0.114912	0.566325	0.931549
Cpne9	3day_Drug - 3day_Vehicle	Pancreatic islets	0.171588	0.391715	0.774313		Cpne9	7day_Drug - 7day_Vehicle	Pancreatic islets	-0.219198	0.306757	0.931549
Cpsf3	3day_Drug - 3day_Vehicle	Pancreatic islets	0.332243	0.361857	0.774313		Cpsf3	7day_Drug - 7day_Vehicle	Pancreatic islets	-0.0824032	0.64695	0.942147
Cpt1a	3day_Drug - 3day_Vehicle	Pancreatic islets	0.197396	0.26258	0.774313		Cpt1a	7day_Drug - 7day_Vehicle	Pancreatic islets	-0.168098	0.348494	0.931549
Cpvl	3day_Drug - 3day_Vehicle	Pancreatic islets	0.212064	1	1		Cpvl	7day_Drug - 7day_Vehicle	Pancreatic islets	-0.122822	0.489266	0.931549
Cr1l	3day_Drug - 3day_Vehicle	Pancreatic islets	-0.616848	0.170416	0.774313		Cr1l	7day_Drug - 7day_Vehicle	Pancreatic islets	0.117047	1	1
Crb3	3day_Drug - 3day_Vehicle	Pancreatic islets	-0.0042364	0.999933	1		Crb3	7day_Drug - 7day_Vehicle	Pancreatic islets	-0.512306	0.24083	0.931549
Crcp	3day_Drug - 3day_Vehicle	Pancreatic islets	-0.121058	0.428236	0.774313		Crcp	7day_Drug - 7day_Vehicle	Pancreatic islets	-0.304357	0.351196	0.931549
Creb1	3day_Drug - 3day_Vehicle	Pancreatic islets	0.389179	0.648382	0.807451		Creb1	7day_Drug - 7day_Vehicle	Pancreatic islets	-0.172491	0.434854	0.931549
Creld1	3day_Drug - 3day_Vehicle	Pancreatic islets	0.413488	0.589497	0.774313		Creld1	7day_Drug - 7day_Vehicle	Pancreatic islets	0.432532	0.222568	0.931549
Crhr1	3day_Drug - 3day_Vehicle	Pancreatic islets	0.000814001	0.997922	1		Crhr1	7day_Drug - 7day_Vehicle	Pancreatic islets	-0.204431	0.316801	0.931549
Crip1	3day_Drug - 3day_Vehicle	Pancreatic islets	-0.059096	0.64038	0.800133		Crip1	7day_Drug - 7day_Vehicle	Pancreatic islets	0.0388911	0.873461	1
Crip3	3day_Drug - 3day_Vehicle	Pancreatic islets	0.459177	0.051311	0.657804		Crip3	7day_Drug - 7day_Vehicle	Pancreatic islets	0.160216	0.307039	0.931549
Crk	3day_Drug - 3day_Vehicle	Pancreatic islets	-0.270051	0.256651	0.774313		Crk	7day_Drug - 7day_Vehicle	Pancreatic islets	0.0882043	0.684569	0.960329
Crlf2	3day_Drug - 3day_Vehicle	Pancreatic islets	-0.0136296	0.913925	1		Crlf2	7day_Drug - 7day_Vehicle	Pancreatic islets	-0.167265	0.999999	1
Crnkl1	3day_Drug - 3day_Vehicle	Pancreatic islets	-0.6588	0.439984	0.774313		Crnkl1	7day_Drug - 7day_Vehicle	Pancreatic islets	-0.0406336	0.869929	1
Crot	3day_Drug - 3day_Vehicle	Pancreatic islets	0.0226771	1	1		Crot	7day_Drug - 7day_Vehicle	Pancreatic islets	-0.134573	0.599519	0.931549
Crp	3day_Drug - 3day_Vehicle	Pancreatic islets	-0.163697	0.486932	0.774313		Crp	7day_Drug - 7day_Vehicle	Pancreatic islets	-0.549684	0.0105238	0.931549
Crtap	3day_Drug - 3day_Vehicle	Pancreatic islets	0.0463183	0.633851	0.794991		Crtap	7day_Drug - 7day_Vehicle	Pancreatic islets	0.155422	0.375364	0.931549
Crtc2	3day_Drug - 3day_Vehicle	Pancreatic islets	0.0216291	0.834976	0.980496		Crtc2	7day_Drug - 7day_Vehicle	Pancreatic islets	-0.0260448	0.999999	1
Crxos	3day_Drug - 3day_Vehicle	Pancreatic islets	-0.414107	0.587717	0.774313		Crxos	7day_Drug - 7day_Vehicle	Pancreatic islets	-0.295323	0.316236	0.931549
Cry1	3day_Drug - 3day_Vehicle	Pancreatic islets	-0.0767929	1	1		Cry1	7day_Drug - 7day_Vehicle	Pancreatic islets	0.306768	0.302798	0.931549
Cryba1	3day_Drug - 3day_Vehicle	Pancreatic islets	0.181588	0.484879	0.774313		Cryba1	7day_Drug - 7day_Vehicle	Pancreatic islets	-0.255058	1	1
Crybb2	3day_Drug - 3day_Vehicle	Pancreatic islets	-0.34961	0.25572	0.774313		Crybb2	7day_Drug - 7day_Vehicle	Pancreatic islets	0.998881	0.48067	0.931549
Crybg3	3day_Drug - 3day_Vehicle	Pancreatic islets	-0.275557	0.481722	0.774313		Crybg3	7day_Drug - 7day_Vehicle	Pancreatic islets	-0.0751637	0.693261	0.967115
Crygc	3day_Drug - 3day_Vehicle	Pancreatic islets	-0.137207	1	1		Crygc	7day_Drug - 7day_Vehicle	Pancreatic islets	-0.410753	0.23846	0.931549
Crygd	3day_Drug - 3day_Vehicle	Pancreatic islets	0.0616116	0.582428	0.774313		Crygd	7day_Drug - 7day_Vehicle	Pancreatic islets	-0.336513	0.263019	0.931549
Csde1	3day_Drug - 3day_Vehicle	Pancreatic islets	0.29819	0.452269	0.774313		Csde1	7day_Drug - 7day_Vehicle	Pancreatic islets	-0.083106	0.617737	0.931549
Csf2rb	3day_Drug - 3day_Vehicle	Pancreatic islets	0.40103	0.592958	0.774313		Csf2rb	7day_Drug - 7day_Vehicle	Pancreatic islets	-0.159614	0.543639	0.931549
Csf2rb2	3day_Drug - 3day_Vehicle	Pancreatic islets	0.269414	0.225402	0.774313		Csf2rb2	7day_Drug - 7day_Vehicle	Pancreatic islets	-0.372359	0.238443	0.931549
Csgalnact1	3day_Drug - 3day_Vehicle	Pancreatic islets	0.265602	0.457656	0.774313		Csgalnact1	7day_Drug - 7day_Vehicle	Pancreatic islets	0.276789	0.0308541	0.931549
Csn1s2a	3day_Drug - 3day_Vehicle	Pancreatic islets	0.489883	0.670981	0.826414		Csn1s2a	7day_Drug - 7day_Vehicle	Pancreatic islets	-0.0616647	0.786111	1
Csn1s2b	3day_Drug - 3day_Vehicle	Pancreatic islets	0.318415	0.0436315	0.580522		Csn1s2b	7day_Drug - 7day_Vehicle	Pancreatic islets	-0.285996	0.602198	0.931549
Csn2	3day_Drug - 3day_Vehicle	Pancreatic islets	0.53061	0.585337	0.774313		Csn2	7day_Drug - 7day_Vehicle	Pancreatic islets	0.302895	0.458708	0.931549
Csnk1g3	3day_Drug - 3day_Vehicle	Pancreatic islets	-0.478717	0.587249	0.774313		Csnk1g3	7day_Drug - 7day_Vehicle	Pancreatic islets	0.189641	0.481397	0.931549
Csnk2a1	3day_Drug - 3day_Vehicle	Pancreatic islets	-0.384504	0.00720913	0.149547		Csnk2a1	7day_Drug - 7day_Vehicle	Pancreatic islets	0.0735317	0.773164	1
Csnk2a2	3day_Drug - 3day_Vehicle	Pancreatic islets	-0.222739	0.311877	0.774313		Csnk2a2	7day_Drug - 7day_Vehicle	Pancreatic islets	-0.176313	0.489347	0.931549
Csnk2b	3day_Drug - 3day_Vehicle	Pancreatic islets	-0.563868	0.488647	0.774313		Csnk2b	7day_Drug - 7day_Vehicle	Pancreatic islets	-0.448053	0.0902019	0.931549
Cspg5	3day_Drug - 3day_Vehicle	Pancreatic islets	-0.286219	0.290345	0.774313		Cspg5	7day_Drug - 7day_Vehicle	Pancreatic islets	0.112006	0.648534	0.942655
Csprs	3day_Drug - 3day_Vehicle	Pancreatic islets	-0.288474	1	1		Csprs	7day_Drug - 7day_Vehicle	Pancreatic islets	0.0817282	0.999998	1
Csrp1	3day_Drug - 3day_Vehicle	Pancreatic islets	-0.235257	0.59791	0.774313		Csrp1	7day_Drug - 7day_Vehicle	Pancreatic islets	-0.0667106	0.795403	1
Csrp3	3day_Drug - 3day_Vehicle	Pancreatic islets	-0.105277	0.464834	0.774313		Csrp3	7day_Drug - 7day_Vehicle	Pancreatic islets	-0.197925	0.52601	0.931549
Cst10	3day_Drug - 3day_Vehicle	Pancreatic islets	-0.102432	0.570841	0.774313		Cst10	7day_Drug - 7day_Vehicle	Pancreatic islets	0.216618	0.393923	0.931549
Cst3	3day_Drug - 3day_Vehicle	Pancreatic islets	-0.751387	0.494133	0.774313		Cst3	7day_Drug - 7day_Vehicle	Pancreatic islets	0.0947305	1	1
Cst9	3day_Drug - 3day_Vehicle	Pancreatic islets	0.16796	0.414921	0.774313		Cst9	7day_Drug - 7day_Vehicle	Pancreatic islets	0.207988	0.443622	0.931549
Csta2	3day_Drug - 3day_Vehicle	Pancreatic islets	0.181788	0.593528	0.774313		Csta2	7day_Drug - 7day_Vehicle	Pancreatic islets	-0.100672	0.569413	0.931549
Csta3	3day_Drug - 3day_Vehicle	Pancreatic islets	-0.072346	0.500548	0.774313		Csta3	7day_Drug - 7day_Vehicle	Pancreatic islets	-0.287699	0.535946	0.931549
Cstdc5	3day_Drug - 3day_Vehicle	Pancreatic islets	-0.313287	0.277296	0.774313		Cstdc5	7day_Drug - 7day_Vehicle	Pancreatic islets	-0.0274989	0.865611	1
Cstf3	3day_Drug - 3day_Vehicle	Pancreatic islets	-0.320494	0.537506	0.774313		Cstf3	7day_Drug - 7day_Vehicle	Pancreatic islets	-0.561199	0.245452	0.931549
Ctag2l1	3day_Drug - 3day_Vehicle	Pancreatic islets	-0.499425	0.227167	0.774313		Ctag2l1	7day_Drug - 7day_Vehicle	Pancreatic islets	-0.452294	0.4491	0.931549
Ctc1	3day_Drug - 3day_Vehicle	Pancreatic islets	-0.359956	0.230334	0.774313		Ctc1	7day_Drug - 7day_Vehicle	Pancreatic islets	-0.284839	0.304355	0.931549
Ctdspl	3day_Drug - 3day_Vehicle	Pancreatic islets	-0.284888	0.212729	0.774313		Ctdspl	7day_Drug - 7day_Vehicle	Pancreatic islets	-0.463249	0.458859	0.931549
Ctdspl2	3day_Drug - 3day_Vehicle	Pancreatic islets	-0.22368	0.483197	0.774313		Ctdspl2	7day_Drug - 7day_Vehicle	Pancreatic islets	-0.0331628	0.999918	1
Ctf1	3day_Drug - 3day_Vehicle	Pancreatic islets	0.510013	0.438125	0.774313		Ctf1	7day_Drug - 7day_Vehicle	Pancreatic islets	-0.0541077	1	1
Cth	3day_Drug - 3day_Vehicle	Pancreatic islets	0.00199834	0.987815	1		Cth	7day_Drug - 7day_Vehicle	Pancreatic islets	0.132438	0.615322	0.931549
Cts3	3day_Drug - 3day_Vehicle	Pancreatic islets	0.0249438	0.824971	0.972215		Cts3	7day_Drug - 7day_Vehicle	Pancreatic islets	-0.0660046	0.705923	0.97474
Ctsc	3day_Drug - 3day_Vehicle	Pancreatic islets	-0.444281	0.449134	0.774313		Ctsc	7day_Drug - 7day_Vehicle	Pancreatic islets	-0.277155	0.413827	0.931549
Ctsd	3day_Drug - 3day_Vehicle	Pancreatic islets	0.0979635	1	1		Ctsd	7day_Drug - 7day_Vehicle	Pancreatic islets	-0.381618	0.268164	0.931549
Ctsk	3day_Drug - 3day_Vehicle	Pancreatic islets	0.315144	0.205142	0.774313		Ctsk	7day_Drug - 7day_Vehicle	Pancreatic islets	-0.372993	0.27374	0.931549
Ctss	3day_Drug - 3day_Vehicle	Pancreatic islets	-0.562253	0.204923	0.774313		Ctss	7day_Drug - 7day_Vehicle	Pancreatic islets	-0.145128	0.531413	0.931549
Ctsw	3day_Drug - 3day_Vehicle	Pancreatic islets	-0.0136541	0.91209	1		Ctsw	7day_Drug - 7day_Vehicle	Pancreatic islets	0.0781779	0.609348	0.931549
Ctsz	3day_Drug - 3day_Vehicle	Pancreatic islets	-0.614006	0.170031	0.774313		Ctsz	7day_Drug - 7day_Vehicle	Pancreatic islets	-0.535303	0.246308	0.931549
Ctxn1	3day_Drug - 3day_Vehicle	Pancreatic islets	-0.441921	0.0553687	0.697937		Ctxn1	7day_Drug - 7day_Vehicle	Pancreatic islets	-0.0362508	1	1
Cul2	3day_Drug - 3day_Vehicle	Pancreatic islets	0.143074	0.319431	0.774313		Cul2	7day_Drug - 7day_Vehicle	Pancreatic islets	-0.00738768	0.956795	1
Cul3	3day_Drug - 3day_Vehicle	Pancreatic islets	-0.332372	0.450081	0.774313		Cul3	7day_Drug - 7day_Vehicle	Pancreatic islets	-0.463915	0.245615	0.931549
Cutc	3day_Drug - 3day_Vehicle	Pancreatic islets	0.198148	0.2327	0.774313		Cutc	7day_Drug - 7day_Vehicle	Pancreatic islets	-0.00679054	0.999993	1
Cuzd1	3day_Drug - 3day_Vehicle	Pancreatic islets	0.0270212	0.837776	0.982908		Cuzd1	7day_Drug - 7day_Vehicle	Pancreatic islets	0.272845	0.472746	0.931549
Cwc15	3day_Drug - 3day_Vehicle	Pancreatic islets	-0.183932	0.394058	0.774313		Cwc15	7day_Drug - 7day_Vehicle	Pancreatic islets	-0.137299	0.581342	0.931549
Cwc22	3day_Drug - 3day_Vehicle	Pancreatic islets	-0.300672	0.233615	0.774313		Cwc22	7day_Drug - 7day_Vehicle	Pancreatic islets	-0.12414	0.487197	0.931549
Cwf19l1	3day_Drug - 3day_Vehicle	Pancreatic islets	-0.0396723	0.999992	1		Cwf19l1	7day_Drug - 7day_Vehicle	Pancreatic islets	-0.014903	0.99999	1
Cxcl10	3day_Drug - 3day_Vehicle	Pancreatic islets	-0.207086	0.222382	0.774313		Cxcl10	7day_Drug - 7day_Vehicle	Pancreatic islets	-0.159249	1	1
Cxcl12	3day_Drug - 3day_Vehicle	Pancreatic islets	0.0135704	0.92831	1		Cxcl12	7day_Drug - 7day_Vehicle	Pancreatic islets	0.109996	1	1
Cxcl15	3day_Drug - 3day_Vehicle	Pancreatic islets	-0.234038	0.26382	0.774313		Cxcl15	7day_Drug - 7day_Vehicle	Pancreatic islets	0.127254	0.452498	0.931549
Cxcr1	3day_Drug - 3day_Vehicle	Pancreatic islets	0.369494	0.242489	0.774313		Cxcr1	7day_Drug - 7day_Vehicle	Pancreatic islets	-0.152416	0.445573	0.931549
Cxcr3	3day_Drug - 3day_Vehicle	Pancreatic islets	0.215664	0.452589	0.774313		Cxcr3	7day_Drug - 7day_Vehicle	Pancreatic islets	0.0824824	0.999998	1
Cxcr4	3day_Drug - 3day_Vehicle	Pancreatic islets	0.167104	0.350618	0.774313		Cxcr4	7day_Drug - 7day_Vehicle	Pancreatic islets	-0.082432	1	1
Cxcr6	3day_Drug - 3day_Vehicle	Pancreatic islets	0.419599	0.588382	0.774313		Cxcr6	7day_Drug - 7day_Vehicle	Pancreatic islets	-0.0404165	0.850825	1
Cyb561d1	3day_Drug - 3day_Vehicle	Pancreatic islets	0.260994	0.218593	0.774313		Cyb561d1	7day_Drug - 7day_Vehicle	Pancreatic islets	-0.134256	0.578109	0.931549
Cyb561d2	3day_Drug - 3day_Vehicle	Pancreatic islets	0.136749	0.368771	0.774313		Cyb561d2	7day_Drug - 7day_Vehicle	Pancreatic islets	-0.3706	0.259287	0.931549
Cyb5b	3day_Drug - 3day_Vehicle	Pancreatic islets	-1.35261	0.182124	0.774313		Cyb5b	7day_Drug - 7day_Vehicle	Pancreatic islets	-0.193786	0.549618	0.931549
Cyba	3day_Drug - 3day_Vehicle	Pancreatic islets	-0.126671	0.296947	0.774313		Cyba	7day_Drug - 7day_Vehicle	Pancreatic islets	-0.308191	0.379794	0.931549
Cybb	3day_Drug - 3day_Vehicle	Pancreatic islets	0.189915	0.5959	0.774313		Cybb	7day_Drug - 7day_Vehicle	Pancreatic islets	-0.0820033	1	1
Cybc1	3day_Drug - 3day_Vehicle	Pancreatic islets	-0.186675	0.288428	0.774313		Cybc1	7day_Drug - 7day_Vehicle	Pancreatic islets	-0.218932	0.415269	0.931549
Cycs	3day_Drug - 3day_Vehicle	Pancreatic islets	-0.181047	0.605464	0.775134		Cycs	7day_Drug - 7day_Vehicle	Pancreatic islets	-0.345309	0.314863	0.931549
Cyp11b1	3day_Drug - 3day_Vehicle	Pancreatic islets	0.356268	0.0176663	0.28908		Cyp11b1	7day_Drug - 7day_Vehicle	Pancreatic islets	-0.125042	0.528866	0.931549
Cyp17a1	3day_Drug - 3day_Vehicle	Pancreatic islets	0.102896	1	1		Cyp17a1	7day_Drug - 7day_Vehicle	Pancreatic islets	-0.373869	0.286582	0.931549
Cyp19a1	3day_Drug - 3day_Vehicle	Pancreatic islets	0.00886463	0.999999	1		Cyp19a1	7day_Drug - 7day_Vehicle	Pancreatic islets	-0.231265	1	1
Cyp20a1	3day_Drug - 3day_Vehicle	Pancreatic islets	0.092331	0.421978	0.774313		Cyp20a1	7day_Drug - 7day_Vehicle	Pancreatic islets	-0.143895	0.415035	0.931549
Cyp21a1	3day_Drug - 3day_Vehicle	Pancreatic islets	0.459232	0.596368	0.774313		Cyp21a1	7day_Drug - 7day_Vehicle	Pancreatic islets	0.199332	0.06664	0.931549
Cyp2a22	3day_Drug - 3day_Vehicle	Pancreatic islets	-0.107043	0.458135	0.774313		Cyp2a22	7day_Drug - 7day_Vehicle	Pancreatic islets	-0.320548	0.286285	0.931549
Cyp2a4	3day_Drug - 3day_Vehicle	Pancreatic islets	0.21482	0.365234	0.774313		Cyp2a4	7day_Drug - 7day_Vehicle	Pancreatic islets	-0.0940458	0.683453	0.959707
Cyp2b13	3day_Drug - 3day_Vehicle	Pancreatic islets	0.264406	0.113523	0.774313		Cyp2b13	7day_Drug - 7day_Vehicle	Pancreatic islets	0.125849	0.494165	0.931549
Cyp2c50	3day_Drug - 3day_Vehicle	Pancreatic islets	0.203956	0.080102	0.774313		Cyp2c50	7day_Drug - 7day_Vehicle	Pancreatic islets	-0.374752	0.303869	0.931549
Cyp2c55	3day_Drug - 3day_Vehicle	Pancreatic islets	0.385223	0.372126	0.774313		Cyp2c55	7day_Drug - 7day_Vehicle	Pancreatic islets	-0.11522	0.571858	0.931549
Cyp2c66	3day_Drug - 3day_Vehicle	Pancreatic islets	-0.0164598	0.842054	0.98639		Cyp2c66	7day_Drug - 7day_Vehicle	Pancreatic islets	-0.0201066	1	1
Cyp2c67	3day_Drug - 3day_Vehicle	Pancreatic islets	-0.337332	0.220352	0.774313		Cyp2c67	7day_Drug - 7day_Vehicle	Pancreatic islets	-0.378954	0.261405	0.931549
Cyp2c70	3day_Drug - 3day_Vehicle	Pancreatic islets	-0.125558	0.313515	0.774313		Cyp2c70	7day_Drug - 7day_Vehicle	Pancreatic islets	0.272833	0.321134	0.931549
Cyp2d10	3day_Drug - 3day_Vehicle	Pancreatic islets	0.127803	0.510179	0.774313		Cyp2d10	7day_Drug - 7day_Vehicle	Pancreatic islets	-0.144475	0.518141	0.931549
Cyp2d12	3day_Drug - 3day_Vehicle	Pancreatic islets	-1.42238	0.584232	0.774313		Cyp2d12	7day_Drug - 7day_Vehicle	Pancreatic islets	-0.395726	0.463164	0.931549
Cyp2d22	3day_Drug - 3day_Vehicle	Pancreatic islets	-0.262	0.254727	0.774313		Cyp2d22	7day_Drug - 7day_Vehicle	Pancreatic islets	-0.15861	0.5508	0.931549
Cyp2d26	3day_Drug - 3day_Vehicle	Pancreatic islets	0.301206	0.465116	0.774313		Cyp2d26	7day_Drug - 7day_Vehicle	Pancreatic islets	-0.0189912	0.999997	1
Cyp2d34	3day_Drug - 3day_Vehicle	Pancreatic islets	-0.15735	0.299987	0.774313		Cyp2d34	7day_Drug - 7day_Vehicle	Pancreatic islets	-0.638824	0.207818	0.931549
Cyp2g1	3day_Drug - 3day_Vehicle	Pancreatic islets	-0.0657747	1	1		Cyp2g1	7day_Drug - 7day_Vehicle	Pancreatic islets	-0.228507	0.524439	0.931549
Cyp2j12	3day_Drug - 3day_Vehicle	Pancreatic islets	0.686072	0.585104	0.774313		Cyp2j12	7day_Drug - 7day_Vehicle	Pancreatic islets	-0.0615548	0.606155	0.931549
Cyp2t4	3day_Drug - 3day_Vehicle	Pancreatic islets	0.153922	0.192593	0.774313		Cyp2t4	7day_Drug - 7day_Vehicle	Pancreatic islets	0.208001	0.488009	0.931549
Cyp39a1	3day_Drug - 3day_Vehicle	Pancreatic islets	0.386059	0.460337	0.774313		Cyp39a1	7day_Drug - 7day_Vehicle	Pancreatic islets	-0.350856	0.0686279	0.931549
Cyp3a13	3day_Drug - 3day_Vehicle	Pancreatic islets	0.0893912	0.629436	0.790995		Cyp3a13	7day_Drug - 7day_Vehicle	Pancreatic islets	0.0672447	0.756535	1
Cyp3a25	3day_Drug - 3day_Vehicle	Pancreatic islets	-0.231152	0.606711	0.775913		Cyp3a25	7day_Drug - 7day_Vehicle	Pancreatic islets	-0.0591154	0.760916	1
Cyp3a41a	3day_Drug - 3day_Vehicle	Pancreatic islets	-0.179098	0.317474	0.774313		Cyp3a41a	7day_Drug - 7day_Vehicle	Pancreatic islets	-0.0224249	1	1
Cyp46a1	3day_Drug - 3day_Vehicle	Pancreatic islets	0.167597	0.6054	0.775134		Cyp46a1	7day_Drug - 7day_Vehicle	Pancreatic islets	-0.230165	0.349586	0.931549
Cyp4a29	3day_Drug - 3day_Vehicle	Pancreatic islets	0.0498408	0.633093	0.794231		Cyp4a29	7day_Drug - 7day_Vehicle	Pancreatic islets	0.142518	0.567819	0.931549
Cyp4a30b	3day_Drug - 3day_Vehicle	Pancreatic islets	0.223672	0.244874	0.774313		Cyp4a30b	7day_Drug - 7day_Vehicle	Pancreatic islets	0.230756	0.282978	0.931549
Cyp4a32	3day_Drug - 3day_Vehicle	Pancreatic islets	-0.322645	0.230199	0.774313		Cyp4a32	7day_Drug - 7day_Vehicle	Pancreatic islets	-0.122317	0.616884	0.931549
Cyp4f16	3day_Drug - 3day_Vehicle	Pancreatic islets	-0.241878	0.332219	0.774313		Cyp4f16	7day_Drug - 7day_Vehicle	Pancreatic islets	0.00835823	0.94302	1
Cyp4f18	3day_Drug - 3day_Vehicle	Pancreatic islets	0.170083	0.339105	0.774313		Cyp4f18	7day_Drug - 7day_Vehicle	Pancreatic islets	-0.164663	0.319113	0.931549
Cyp4f39	3day_Drug - 3day_Vehicle	Pancreatic islets	-0.0401425	1	1		Cyp4f39	7day_Drug - 7day_Vehicle	Pancreatic islets	-0.61577	0.469848	0.931549
Cys1	3day_Drug - 3day_Vehicle	Pancreatic islets	-0.212296	0.244925	0.774313		Cys1	7day_Drug - 7day_Vehicle	Pancreatic islets	-0.21161	0.454378	0.931549
Cystm1	3day_Drug - 3day_Vehicle	Pancreatic islets	0.152917	0.52433	0.774313		Cystm1	7day_Drug - 7day_Vehicle	Pancreatic islets	-0.392908	0.172276	0.931549
Cyth1	3day_Drug - 3day_Vehicle	Pancreatic islets	-0.89219	0.331028	0.774313		Cyth1	7day_Drug - 7day_Vehicle	Pancreatic islets	-0.273361	0.390347	0.931549
Cyth2	3day_Drug - 3day_Vehicle	Pancreatic islets	-0.193929	0.113438	0.774313		Cyth2	7day_Drug - 7day_Vehicle	Pancreatic islets	-0.187276	0.416273	0.931549
Cyyr1	3day_Drug - 3day_Vehicle	Pancreatic islets	0.434211	0.448258	0.774313		Cyyr1	7day_Drug - 7day_Vehicle	Pancreatic islets	-0.0530282	1	1
Czib	3day_Drug - 3day_Vehicle	Pancreatic islets	0.0902416	0.546506	0.774313		Czib	7day_Drug - 7day_Vehicle	Pancreatic islets	-0.276516	0.306907	0.931549
D030056L22Rik	3day_Drug - 3day_Vehicle	Pancreatic islets	-0.343107	0.00709053	0.148254		D030056L22Rik	7day_Drug - 7day_Vehicle	Pancreatic islets	-0.0660702	0.78661	1
D13Ertd608e	3day_Drug - 3day_Vehicle	Pancreatic islets	-0.0764256	0.562934	0.774313		D13Ertd608e	7day_Drug - 7day_Vehicle	Pancreatic islets	-0.246416	0.334221	0.931549
Phaf1	3day_Drug - 3day_Vehicle	Pancreatic islets	0.201258	0.59799	0.774313		Phaf1	7day_Drug - 7day_Vehicle	Pancreatic islets	-0.220733	0.345773	0.931549
D3Ertd751e	3day_Drug - 3day_Vehicle	Pancreatic islets	0.236197	0.248418	0.774313		D3Ertd751e	7day_Drug - 7day_Vehicle	Pancreatic islets	-0.0783814	0.519815	0.931549
Pramel48	3day_Drug - 3day_Vehicle	Pancreatic islets	0.0978705	0.529126	0.774313		Pramel48	7day_Drug - 7day_Vehicle	Pancreatic islets	0.291029	0.28633	0.931549
D830030K20Rik	3day_Drug - 3day_Vehicle	Pancreatic islets	-0.279845	0.45191	0.774313		D830030K20Rik	7day_Drug - 7day_Vehicle	Pancreatic islets	0.139768	0.346785	0.931549
D8Ertd738e	3day_Drug - 3day_Vehicle	Pancreatic islets	-0.146856	0.325324	0.774313		D8Ertd738e	7day_Drug - 7day_Vehicle	Pancreatic islets	-0.207569	0.462535	0.931549
Dact2	3day_Drug - 3day_Vehicle	Pancreatic islets	0.10698	0.53212	0.774313		Dact2	7day_Drug - 7day_Vehicle	Pancreatic islets	-0.222406	0.324315	0.931549
Dars2	3day_Drug - 3day_Vehicle	Pancreatic islets	-0.149092	0.324594	0.774313		Dars2	7day_Drug - 7day_Vehicle	Pancreatic islets	-0.217191	0.405187	0.931549
Dazap1	3day_Drug - 3day_Vehicle	Pancreatic islets	-0.0870616	0.532016	0.774313		Dazap1	7day_Drug - 7day_Vehicle	Pancreatic islets	-0.511959	0.252198	0.931549
Dazap2	3day_Drug - 3day_Vehicle	Pancreatic islets	-0.283886	0.220257	0.774313		Dazap2	7day_Drug - 7day_Vehicle	Pancreatic islets	-0.386785	0.333042	0.931549
Dazl	3day_Drug - 3day_Vehicle	Pancreatic islets	0.208622	0.271213	0.774313		Dazl	7day_Drug - 7day_Vehicle	Pancreatic islets	-0.130306	0.533466	0.931549
Dbh	3day_Drug - 3day_Vehicle	Pancreatic islets	0.105328	0.372455	0.774313		Dbh	7day_Drug - 7day_Vehicle	Pancreatic islets	-0.259395	0.500366	0.931549
Dbi	3day_Drug - 3day_Vehicle	Pancreatic islets	-0.330001	0.460933	0.774313		Dbi	7day_Drug - 7day_Vehicle	Pancreatic islets	-0.41025	0.323198	0.931549
Dbndd1	3day_Drug - 3day_Vehicle	Pancreatic islets	0.0581188	0.659385	0.816351		Dbndd1	7day_Drug - 7day_Vehicle	Pancreatic islets	-0.137593	0.447006	0.931549
Dbx1	3day_Drug - 3day_Vehicle	Pancreatic islets	0.585049	0.43814	0.774313		Dbx1	7day_Drug - 7day_Vehicle	Pancreatic islets	0.447181	0.258884	0.931549
Dcaf8	3day_Drug - 3day_Vehicle	Pancreatic islets	-0.185049	0.469157	0.774313		Dcaf8	7day_Drug - 7day_Vehicle	Pancreatic islets	-0.213742	0.387681	0.931549
Dcc	3day_Drug - 3day_Vehicle	Pancreatic islets	0.284518	0.588827	0.774313		Dcc	7day_Drug - 7day_Vehicle	Pancreatic islets	0.301826	0.01907	0.931549
Dclk1	3day_Drug - 3day_Vehicle	Pancreatic islets	0.232704	0.256684	0.774313		Dclk1	7day_Drug - 7day_Vehicle	Pancreatic islets	-0.219375	0.32631	0.931549
Dcp1a	3day_Drug - 3day_Vehicle	Pancreatic islets	-0.509633	0.21626	0.774313		Dcp1a	7day_Drug - 7day_Vehicle	Pancreatic islets	-0.257059	0.404442	0.931549
Dcp1b	3day_Drug - 3day_Vehicle	Pancreatic islets	0.149445	0.356722	0.774313		Dcp1b	7day_Drug - 7day_Vehicle	Pancreatic islets	-0.196567	0.491038	0.931549
Dctn3	3day_Drug - 3day_Vehicle	Pancreatic islets	-0.0982867	0.440358	0.774313		Dctn3	7day_Drug - 7day_Vehicle	Pancreatic islets	-0.0939528	0.619678	0.931549
Dctn4	3day_Drug - 3day_Vehicle	Pancreatic islets	-0.364964	0.213442	0.774313		Dctn4	7day_Drug - 7day_Vehicle	Pancreatic islets	-0.553028	0.481223	0.931549
Dctn5	3day_Drug - 3day_Vehicle	Pancreatic islets	0.0369959	0.698244	0.850672		Dctn5	7day_Drug - 7day_Vehicle	Pancreatic islets	-0.0780583	0.68838	0.963412
Dcun1d1	3day_Drug - 3day_Vehicle	Pancreatic islets	-0.183479	0.218476	0.774313		Dcun1d1	7day_Drug - 7day_Vehicle	Pancreatic islets	-0.237744	0.225064	0.931549
Dcun1d2	3day_Drug - 3day_Vehicle	Pancreatic islets	-0.0052404	0.999929	1		Dcun1d2	7day_Drug - 7day_Vehicle	Pancreatic islets	-0.390798	0.245911	0.931549
Dcun1d3	3day_Drug - 3day_Vehicle	Pancreatic islets	0.143903	0.315476	0.774313		Dcun1d3	7day_Drug - 7day_Vehicle	Pancreatic islets	-0.186907	0.632308	0.934899
Ddhd1	3day_Drug - 3day_Vehicle	Pancreatic islets	-0.200001	0.252626	0.774313		Ddhd1	7day_Drug - 7day_Vehicle	Pancreatic islets	-0.300656	0.0218514	0.931549
Ddit3	3day_Drug - 3day_Vehicle	Pancreatic islets	0.347868	0.589089	0.774313		Ddit3	7day_Drug - 7day_Vehicle	Pancreatic islets	0.0756017	1	1
Ddost	3day_Drug - 3day_Vehicle	Pancreatic islets	0.0419557	0.833773	0.979703		Ddost	7day_Drug - 7day_Vehicle	Pancreatic islets	-0.322226	0.319874	0.931549
Ddrgk1	3day_Drug - 3day_Vehicle	Pancreatic islets	0.294596	0.214649	0.774313		Ddrgk1	7day_Drug - 7day_Vehicle	Pancreatic islets	0.0711555	0.531493	0.931549
Ddx17	3day_Drug - 3day_Vehicle	Pancreatic islets	-0.756269	0.586839	0.774313		Ddx17	7day_Drug - 7day_Vehicle	Pancreatic islets	-0.13849	0.59247	0.931549
Ddx18	3day_Drug - 3day_Vehicle	Pancreatic islets	-0.294238	0.228521	0.774313		Ddx18	7day_Drug - 7day_Vehicle	Pancreatic islets	0.0851318	0.631109	0.934356
Ddx21	3day_Drug - 3day_Vehicle	Pancreatic islets	0.381006	0.0601742	0.741412		Ddx21	7day_Drug - 7day_Vehicle	Pancreatic islets	0.0398766	0.999999	1
Ddx24	3day_Drug - 3day_Vehicle	Pancreatic islets	-0.577199	0.214801	0.774313		Ddx24	7day_Drug - 7day_Vehicle	Pancreatic islets	-0.399315	0.267222	0.931549
Ddx39b	3day_Drug - 3day_Vehicle	Pancreatic islets	-0.352181	0.0315633	0.459411		Ddx39b	7day_Drug - 7day_Vehicle	Pancreatic islets	0.102873	0.6351	0.935777
Ddx43	3day_Drug - 3day_Vehicle	Pancreatic islets	-0.303951	0.269143	0.774313		Ddx43	7day_Drug - 7day_Vehicle	Pancreatic islets	-0.273737	0.323583	0.931549
Ddx46	3day_Drug - 3day_Vehicle	Pancreatic islets	-0.490852	0.463702	0.774313		Ddx46	7day_Drug - 7day_Vehicle	Pancreatic islets	-0.397678	0.275639	0.931549
Ddx49	3day_Drug - 3day_Vehicle	Pancreatic islets	-0.362681	0.230099	0.774313		Ddx49	7day_Drug - 7day_Vehicle	Pancreatic islets	-0.220996	0.510635	0.931549
Ddx5	3day_Drug - 3day_Vehicle	Pancreatic islets	-0.818888	0.442074	0.774313		Ddx5	7day_Drug - 7day_Vehicle	Pancreatic islets	0.312721	0.340298	0.931549
Ddx54	3day_Drug - 3day_Vehicle	Pancreatic islets	-0.0676476	0.638546	0.798599		Ddx54	7day_Drug - 7day_Vehicle	Pancreatic islets	-0.456068	0.458703	0.931549
Ddx55	3day_Drug - 3day_Vehicle	Pancreatic islets	-0.444747	0.00267309	0.0769645		Ddx55	7day_Drug - 7day_Vehicle	Pancreatic islets	-0.0999547	0.653131	0.945885
Ddx58	3day_Drug - 3day_Vehicle	Pancreatic islets	0.000326606	0.998674	1		Ddx58	7day_Drug - 7day_Vehicle	Pancreatic islets	-0.198613	0.626562	0.931898
Ddx59	3day_Drug - 3day_Vehicle	Pancreatic islets	0.427728	0.186504	0.774313		Ddx59	7day_Drug - 7day_Vehicle	Pancreatic islets	0.170605	0.326249	0.931549
Ddx6	3day_Drug - 3day_Vehicle	Pancreatic islets	0.000654624	0.998712	1		Ddx6	7day_Drug - 7day_Vehicle	Pancreatic islets	-0.213805	0.527859	0.931549
Decr1	3day_Drug - 3day_Vehicle	Pancreatic islets	-0.307971	0.258384	0.774313		Decr1	7day_Drug - 7day_Vehicle	Pancreatic islets	-0.336497	0.283277	0.931549
Dedd	3day_Drug - 3day_Vehicle	Pancreatic islets	0.0728075	0.651793	0.810235		Dedd	7day_Drug - 7day_Vehicle	Pancreatic islets	-0.0835313	0.665831	0.950664
Defa17	3day_Drug - 3day_Vehicle	Pancreatic islets	-0.361145	0.00848103	0.169911		Defa17	7day_Drug - 7day_Vehicle	Pancreatic islets	-0.0803237	0.999999	1
Defa2	3day_Drug - 3day_Vehicle	Pancreatic islets	0.0622585	0.555064	0.774313		Defa2	7day_Drug - 7day_Vehicle	Pancreatic islets	0.0930117	0.624219	0.931898
Defa29	3day_Drug - 3day_Vehicle	Pancreatic islets	-0.329678	0.172215	0.774313		Defa29	7day_Drug - 7day_Vehicle	Pancreatic islets	0.023458	0.83798	1
Defa34	3day_Drug - 3day_Vehicle	Pancreatic islets	-0.273433	0.46241	0.774313		Defa34	7day_Drug - 7day_Vehicle	Pancreatic islets	-0.00685733	0.965599	1
Defa40	3day_Drug - 3day_Vehicle	Pancreatic islets	-0.741026	0.186659	0.774313		Defa40	7day_Drug - 7day_Vehicle	Pancreatic islets	-0.0682266	0.759855	1
Defb18	3day_Drug - 3day_Vehicle	Pancreatic islets	0.0193271	1	1		Defb18	7day_Drug - 7day_Vehicle	Pancreatic islets	-0.0127995	0.959813	1
Defb28	3day_Drug - 3day_Vehicle	Pancreatic islets	0.484108	0.585692	0.774313		Defb28	7day_Drug - 7day_Vehicle	Pancreatic islets	-0.0293744	1	1
Defb38	3day_Drug - 3day_Vehicle	Pancreatic islets	0.195357	0.0867965	0.774313		Defb38	7day_Drug - 7day_Vehicle	Pancreatic islets	0.0324121	0.864408	1
Defb39	3day_Drug - 3day_Vehicle	Pancreatic islets	0.669987	0.584451	0.774313		Defb39	7day_Drug - 7day_Vehicle	Pancreatic islets	0.103645	0.496529	0.931549
Defb42	3day_Drug - 3day_Vehicle	Pancreatic islets	0.227555	1	1		Defb42	7day_Drug - 7day_Vehicle	Pancreatic islets	0.175272	0.187616	0.931549
Defb50	3day_Drug - 3day_Vehicle	Pancreatic islets	0.321753	0.0807235	0.774313		Defb50	7day_Drug - 7day_Vehicle	Pancreatic islets	0.267374	0.315079	0.931549
Dek	3day_Drug - 3day_Vehicle	Pancreatic islets	-0.0417767	1	1		Dek	7day_Drug - 7day_Vehicle	Pancreatic islets	-0.0975305	1	1
Denn2b	3day_Drug - 3day_Vehicle	Pancreatic islets	0.0892954	0.612564	0.779277		Denn2b	7day_Drug - 7day_Vehicle	Pancreatic islets	-0.220068	0.539938	0.931549
Dennd1a	3day_Drug - 3day_Vehicle	Pancreatic islets	-0.177406	0.432471	0.774313		Dennd1a	7day_Drug - 7day_Vehicle	Pancreatic islets	-0.218557	0.519427	0.931549
Dennd2c	3day_Drug - 3day_Vehicle	Pancreatic islets	0.0152591	0.999998	1		Dennd2c	7day_Drug - 7day_Vehicle	Pancreatic islets	-0.285148	0.500312	0.931549
Dennd2d	3day_Drug - 3day_Vehicle	Pancreatic islets	-0.412447	0.238017	0.774313		Dennd2d	7day_Drug - 7day_Vehicle	Pancreatic islets	-0.0634111	0.82305	1
Dennd4a	3day_Drug - 3day_Vehicle	Pancreatic islets	0.270652	0.591237	0.774313		Dennd4a	7day_Drug - 7day_Vehicle	Pancreatic islets	-0.444217	0.201832	0.931549
Denr	3day_Drug - 3day_Vehicle	Pancreatic islets	-0.266311	0.238906	0.774313		Denr	7day_Drug - 7day_Vehicle	Pancreatic islets	-0.548373	0.463916	0.931549
Depdc1a	3day_Drug - 3day_Vehicle	Pancreatic islets	0.0980978	0.619729	0.78494		Depdc1a	7day_Drug - 7day_Vehicle	Pancreatic islets	-0.233572	0.283864	0.931549
Depdc1b	3day_Drug - 3day_Vehicle	Pancreatic islets	-0.0531325	0.728434	0.879899		Depdc1b	7day_Drug - 7day_Vehicle	Pancreatic islets	-0.526049	0.455493	0.931549
Derl1	3day_Drug - 3day_Vehicle	Pancreatic islets	-0.171964	0.320704	0.774313		Derl1	7day_Drug - 7day_Vehicle	Pancreatic islets	-0.021283	0.920795	1
Derl3	3day_Drug - 3day_Vehicle	Pancreatic islets	0.646216	0.183544	0.774313		Derl3	7day_Drug - 7day_Vehicle	Pancreatic islets	0.147518	0.532983	0.931549
Deup1	3day_Drug - 3day_Vehicle	Pancreatic islets	-0.314667	0.233958	0.774313		Deup1	7day_Drug - 7day_Vehicle	Pancreatic islets	0.0141664	0.999997	1
Dgat2l6	3day_Drug - 3day_Vehicle	Pancreatic islets	0.463568	0.00478763	0.113631		Dgat2l6	7day_Drug - 7day_Vehicle	Pancreatic islets	-0.237212	0.299268	0.931549
Dgka	3day_Drug - 3day_Vehicle	Pancreatic islets	-0.181734	1	1		Dgka	7day_Drug - 7day_Vehicle	Pancreatic islets	-0.0075352	0.972199	1
Dgki	3day_Drug - 3day_Vehicle	Pancreatic islets	-0.155351	0.336352	0.774313		Dgki	7day_Drug - 7day_Vehicle	Pancreatic islets	-0.376081	0.477326	0.931549
Dgkq	3day_Drug - 3day_Vehicle	Pancreatic islets	-0.271117	0.476519	0.774313		Dgkq	7day_Drug - 7day_Vehicle	Pancreatic islets	-0.0193005	0.999981	1
Dhrs2	3day_Drug - 3day_Vehicle	Pancreatic islets	0.365917	0.177453	0.774313		Dhrs2	7day_Drug - 7day_Vehicle	Pancreatic islets	-0.00434323	0.978141	1
Dhrs4	3day_Drug - 3day_Vehicle	Pancreatic islets	-0.0244476	0.999999	1		Dhrs4	7day_Drug - 7day_Vehicle	Pancreatic islets	-0.248908	0.405083	0.931549
Dhrs7c	3day_Drug - 3day_Vehicle	Pancreatic islets	0.199064	0.319199	0.774313		Dhrs7c	7day_Drug - 7day_Vehicle	Pancreatic islets	-0.287545	1	1
Dhrs9	3day_Drug - 3day_Vehicle	Pancreatic islets	-0.0371133	0.791876	0.939729		Dhrs9	7day_Drug - 7day_Vehicle	Pancreatic islets	0.067606	1	1
Dhtkd1	3day_Drug - 3day_Vehicle	Pancreatic islets	0.186887	0.0848388	0.774313		Dhtkd1	7day_Drug - 7day_Vehicle	Pancreatic islets	-0.345323	0.268592	0.931549
Dhx15	3day_Drug - 3day_Vehicle	Pancreatic islets	-0.781315	0.585521	0.774313		Dhx15	7day_Drug - 7day_Vehicle	Pancreatic islets	0.146485	0.594202	0.931549
Dhx16	3day_Drug - 3day_Vehicle	Pancreatic islets	-0.0254089	0.828681	0.975278		Dhx16	7day_Drug - 7day_Vehicle	Pancreatic islets	-0.267671	0.508684	0.931549
Dhx9	3day_Drug - 3day_Vehicle	Pancreatic islets	-0.0965682	0.505324	0.774313		Dhx9	7day_Drug - 7day_Vehicle	Pancreatic islets	-0.0211713	0.999991	1
Diablo	3day_Drug - 3day_Vehicle	Pancreatic islets	-0.259731	0.432464	0.774313		Diablo	7day_Drug - 7day_Vehicle	Pancreatic islets	-0.0617758	0.999982	1
Dimt1	3day_Drug - 3day_Vehicle	Pancreatic islets	-0.506477	0.196903	0.774313		Dimt1	7day_Drug - 7day_Vehicle	Pancreatic islets	-0.0680494	1	1
Dio2	3day_Drug - 3day_Vehicle	Pancreatic islets	0.108879	0.579325	0.774313		Dio2	7day_Drug - 7day_Vehicle	Pancreatic islets	0.016034	0.999994	1
Dkk1	3day_Drug - 3day_Vehicle	Pancreatic islets	-0.023243	0.820792	0.968807		Dkk1	7day_Drug - 7day_Vehicle	Pancreatic islets	-0.006279	0.99982	1
Dlc1	3day_Drug - 3day_Vehicle	Pancreatic islets	-0.513391	0.450864	0.774313		Dlc1	7day_Drug - 7day_Vehicle	Pancreatic islets	-0.359575	0.388389	0.931549
Dld	3day_Drug - 3day_Vehicle	Pancreatic islets	0.197736	0.0939659	0.774313		Dld	7day_Drug - 7day_Vehicle	Pancreatic islets	0.11649	1	1
Dlg4	3day_Drug - 3day_Vehicle	Pancreatic islets	0.35799	0.00523427	0.119812		Dlg4	7day_Drug - 7day_Vehicle	Pancreatic islets	-0.0913222	0.614823	0.931549
Dll1	3day_Drug - 3day_Vehicle	Pancreatic islets	0.464758	0.200426	0.774313		Dll1	7day_Drug - 7day_Vehicle	Pancreatic islets	-0.282678	0.30849	0.931549
Dll3	3day_Drug - 3day_Vehicle	Pancreatic islets	0.325995	0.589218	0.774313		Dll3	7day_Drug - 7day_Vehicle	Pancreatic islets	-0.0765007	0.999996	1
Dlx1	3day_Drug - 3day_Vehicle	Pancreatic islets	0.196372	0.313395	0.774313		Dlx1	7day_Drug - 7day_Vehicle	Pancreatic islets	-0.274934	0.321222	0.931549
Dlx4	3day_Drug - 3day_Vehicle	Pancreatic islets	0.346022	0.0161529	0.271915		Dlx4	7day_Drug - 7day_Vehicle	Pancreatic islets	-0.51323	0.2576	0.931549
Dmap1	3day_Drug - 3day_Vehicle	Pancreatic islets	-0.135948	0.469477	0.774313		Dmap1	7day_Drug - 7day_Vehicle	Pancreatic islets	-0.181744	0.388907	0.931549
Dmkn	3day_Drug - 3day_Vehicle	Pancreatic islets	-0.0578912	0.732139	0.882958		Dmkn	7day_Drug - 7day_Vehicle	Pancreatic islets	-0.265757	0.397226	0.931549
Dmpk	3day_Drug - 3day_Vehicle	Pancreatic islets	-0.434461	0.5868	0.774313		Dmpk	7day_Drug - 7day_Vehicle	Pancreatic islets	-0.220659	0.489262	0.931549
Dmrt3	3day_Drug - 3day_Vehicle	Pancreatic islets	0.495152	0.484536	0.774313		Dmrt3	7day_Drug - 7day_Vehicle	Pancreatic islets	-0.0623606	0.656705	0.947753
Dmrta1	3day_Drug - 3day_Vehicle	Pancreatic islets	0.313751	0.49363	0.774313		Dmrta1	7day_Drug - 7day_Vehicle	Pancreatic islets	-0.106417	0.510899	0.931549
Dmrtc1b	3day_Drug - 3day_Vehicle	Pancreatic islets	0.26125	0.0789502	0.774313		Dmrtc1b	7day_Drug - 7day_Vehicle	Pancreatic islets	0.122283	0.51372	0.931549
Dnaaf2	3day_Drug - 3day_Vehicle	Pancreatic islets	-0.24862	0.432568	0.774313		Dnaaf2	7day_Drug - 7day_Vehicle	Pancreatic islets	-0.0334779	1	1
Dnah1	3day_Drug - 3day_Vehicle	Pancreatic islets	0.0584969	1	1		Dnah1	7day_Drug - 7day_Vehicle	Pancreatic islets	-0.146666	1	1
Dnah2	3day_Drug - 3day_Vehicle	Pancreatic islets	0.123938	0.428195	0.774313		Dnah2	7day_Drug - 7day_Vehicle	Pancreatic islets	-0.527796	0.230068	0.931549
Dnah5	3day_Drug - 3day_Vehicle	Pancreatic islets	0.150634	0.342157	0.774313		Dnah5	7day_Drug - 7day_Vehicle	Pancreatic islets	0.102961	0.636163	0.936297
Dnaja1	3day_Drug - 3day_Vehicle	Pancreatic islets	0.110114	0.497421	0.774313		Dnaja1	7day_Drug - 7day_Vehicle	Pancreatic islets	-0.193129	0.479085	0.931549
Dnajb1	3day_Drug - 3day_Vehicle	Pancreatic islets	-0.277087	0.460788	0.774313		Dnajb1	7day_Drug - 7day_Vehicle	Pancreatic islets	0.0559255	1	1
Dnajb3	3day_Drug - 3day_Vehicle	Pancreatic islets	0.273276	0.225088	0.774313		Dnajb3	7day_Drug - 7day_Vehicle	Pancreatic islets	-0.221354	1	1
Dnajb6	3day_Drug - 3day_Vehicle	Pancreatic islets	-0.370522	0.198213	0.774313		Dnajb6	7day_Drug - 7day_Vehicle	Pancreatic islets	-0.298673	0.0822472	0.931549
Dnajb7	3day_Drug - 3day_Vehicle	Pancreatic islets	-0.112175	0.453383	0.774313		Dnajb7	7day_Drug - 7day_Vehicle	Pancreatic islets	-0.34744	0.465105	0.931549
Dnajc1	3day_Drug - 3day_Vehicle	Pancreatic islets	-0.692084	0.00307619	0.0862151		Dnajc1	7day_Drug - 7day_Vehicle	Pancreatic islets	-0.151338	1	1
Dnajc14	3day_Drug - 3day_Vehicle	Pancreatic islets	-0.0840724	0.617685	0.783104		Dnajc14	7day_Drug - 7day_Vehicle	Pancreatic islets	-0.43353	0.2615	0.931549
Dnajc19	3day_Drug - 3day_Vehicle	Pancreatic islets	-0.461519	0.527891	0.774313		Dnajc19	7day_Drug - 7day_Vehicle	Pancreatic islets	-0.341468	0.347201	0.931549
Dnajc2	3day_Drug - 3day_Vehicle	Pancreatic islets	-0.147538	0.604213	0.775134		Dnajc2	7day_Drug - 7day_Vehicle	Pancreatic islets	-0.357791	1	1
Dnajc27	3day_Drug - 3day_Vehicle	Pancreatic islets	-0.365161	0.277459	0.774313		Dnajc27	7day_Drug - 7day_Vehicle	Pancreatic islets	-0.620192	0.206603	0.931549
Dnajc3	3day_Drug - 3day_Vehicle	Pancreatic islets	-0.614173	0.587162	0.774313		Dnajc3	7day_Drug - 7day_Vehicle	Pancreatic islets	-0.343031	0.434364	0.931549
Dnajc30	3day_Drug - 3day_Vehicle	Pancreatic islets	-0.19886	0.14795	0.774313		Dnajc30	7day_Drug - 7day_Vehicle	Pancreatic islets	-0.349987	0.308113	0.931549
Dnajc5	3day_Drug - 3day_Vehicle	Pancreatic islets	-0.262722	0.326405	0.774313		Dnajc5	7day_Drug - 7day_Vehicle	Pancreatic islets	-0.279555	0.508151	0.931549
Dnajc7	3day_Drug - 3day_Vehicle	Pancreatic islets	-0.708755	0.000434475	0.0246156		Dnajc7	7day_Drug - 7day_Vehicle	Pancreatic islets	0.151226	1	1
Dnase1l1	3day_Drug - 3day_Vehicle	Pancreatic islets	-0.0820617	0.521889	0.774313		Dnase1l1	7day_Drug - 7day_Vehicle	Pancreatic islets	-0.303005	0.370962	0.931549
Dnmt1	3day_Drug - 3day_Vehicle	Pancreatic islets	0.0502267	0.603429	0.775086		Dnmt1	7day_Drug - 7day_Vehicle	Pancreatic islets	-0.322686	0.484705	0.931549
Dnmt3b	3day_Drug - 3day_Vehicle	Pancreatic islets	-0.596908	1.87212e-07	5.56613e-05		Dnmt3b	7day_Drug - 7day_Vehicle	Pancreatic islets	-0.491139	0.0356327	0.931549
Dnmt3l	3day_Drug - 3day_Vehicle	Pancreatic islets	0.3011	0.258275	0.774313		Dnmt3l	7day_Drug - 7day_Vehicle	Pancreatic islets	-0.38881	0.601405	0.931549
Dock2	3day_Drug - 3day_Vehicle	Pancreatic islets	-0.313078	0.46902	0.774313		Dock2	7day_Drug - 7day_Vehicle	Pancreatic islets	-0.35411	0.0623124	0.931549
Dock3	3day_Drug - 3day_Vehicle	Pancreatic islets	-0.223834	0.282863	0.774313		Dock3	7day_Drug - 7day_Vehicle	Pancreatic islets	-0.0698257	1	1
Dock8	3day_Drug - 3day_Vehicle	Pancreatic islets	-0.175549	0.36957	0.774313		Dock8	7day_Drug - 7day_Vehicle	Pancreatic islets	-0.222478	0.420214	0.931549
Dok5	3day_Drug - 3day_Vehicle	Pancreatic islets	-0.0339103	1	1		Dok5	7day_Drug - 7day_Vehicle	Pancreatic islets	-0.649481	0.122593	0.931549
Dok7	3day_Drug - 3day_Vehicle	Pancreatic islets	-0.270733	0.0370093	0.514517		Dok7	7day_Drug - 7day_Vehicle	Pancreatic islets	-0.0917073	0.636483	0.936506
Donson	3day_Drug - 3day_Vehicle	Pancreatic islets	-0.316277	0.0187907	0.304641		Donson	7day_Drug - 7day_Vehicle	Pancreatic islets	-0.391959	0.596563	0.931549
Dop1b	3day_Drug - 3day_Vehicle	Pancreatic islets	0.0401697	0.837699	0.982908		Dop1b	7day_Drug - 7day_Vehicle	Pancreatic islets	-0.254692	0.37966	0.931549
Doxl2	3day_Drug - 3day_Vehicle	Pancreatic islets	-0.10906	1	1		Doxl2	7day_Drug - 7day_Vehicle	Pancreatic islets	-0.225677	0.386738	0.931549
Dpcd	3day_Drug - 3day_Vehicle	Pancreatic islets	0.0521447	1	1		Dpcd	7day_Drug - 7day_Vehicle	Pancreatic islets	-0.395371	0.479621	0.931549
Dpep2	3day_Drug - 3day_Vehicle	Pancreatic islets	-1.24078	0.436343	0.774313		Dpep2	7day_Drug - 7day_Vehicle	Pancreatic islets	-0.292095	0.602021	0.931549
Dpf2	3day_Drug - 3day_Vehicle	Pancreatic islets	-0.166126	0.340895	0.774313		Dpf2	7day_Drug - 7day_Vehicle	Pancreatic islets	-0.227486	0.455888	0.931549
Dppa1	3day_Drug - 3day_Vehicle	Pancreatic islets	0.307917	0.587964	0.774313		Dppa1	7day_Drug - 7day_Vehicle	Pancreatic islets	-0.331944	0.222265	0.931549
Dppa2	3day_Drug - 3day_Vehicle	Pancreatic islets	-0.170683	0.415349	0.774313		Dppa2	7day_Drug - 7day_Vehicle	Pancreatic islets	0.197903	0.396039	0.931549
Dppa3	3day_Drug - 3day_Vehicle	Pancreatic islets	-0.527569	0.449075	0.774313		Dppa3	7day_Drug - 7day_Vehicle	Pancreatic islets	-0.198638	0.391252	0.931549
Dppa4	3day_Drug - 3day_Vehicle	Pancreatic islets	0.304714	0.249769	0.774313		Dppa4	7day_Drug - 7day_Vehicle	Pancreatic islets	0.0542288	1	1
Dppa5a	3day_Drug - 3day_Vehicle	Pancreatic islets	-0.340156	0.225926	0.774313		Dppa5a	7day_Drug - 7day_Vehicle	Pancreatic islets	-0.0196437	0.999995	1
Dpy30	3day_Drug - 3day_Vehicle	Pancreatic islets	-0.541496	0.589815	0.774313		Dpy30	7day_Drug - 7day_Vehicle	Pancreatic islets	-0.198854	0.419187	0.931549
Dpysl3	3day_Drug - 3day_Vehicle	Pancreatic islets	-0.0337447	1	1		Dpysl3	7day_Drug - 7day_Vehicle	Pancreatic islets	-0.0180478	0.935554	1
Dram2	3day_Drug - 3day_Vehicle	Pancreatic islets	0.0300387	0.999953	1		Dram2	7day_Drug - 7day_Vehicle	Pancreatic islets	-0.386096	0.32406	0.931549
Drap1	3day_Drug - 3day_Vehicle	Pancreatic islets	-0.625083	0.195926	0.774313		Drap1	7day_Drug - 7day_Vehicle	Pancreatic islets	-0.301231	0.381576	0.931549
Drc7	3day_Drug - 3day_Vehicle	Pancreatic islets	0.433817	0.445518	0.774313		Drc7	7day_Drug - 7day_Vehicle	Pancreatic islets	-0.319978	0.462902	0.931549
Drd1	3day_Drug - 3day_Vehicle	Pancreatic islets	0.00930126	0.999989	1		Drd1	7day_Drug - 7day_Vehicle	Pancreatic islets	-0.334274	0.321431	0.931549
Drosha	3day_Drug - 3day_Vehicle	Pancreatic islets	-0.369538	0.217181	0.774313		Drosha	7day_Drug - 7day_Vehicle	Pancreatic islets	-0.340676	0.294653	0.931549
Dstyk	3day_Drug - 3day_Vehicle	Pancreatic islets	-0.0132068	0.940538	1		Dstyk	7day_Drug - 7day_Vehicle	Pancreatic islets	-0.135539	1	1
Dtwd2	3day_Drug - 3day_Vehicle	Pancreatic islets	0.450781	0.1992	0.774313		Dtwd2	7day_Drug - 7day_Vehicle	Pancreatic islets	-0.0226615	0.871959	1
Dtx3l	3day_Drug - 3day_Vehicle	Pancreatic islets	-0.467915	0.0626781	0.753406		Dtx3l	7day_Drug - 7day_Vehicle	Pancreatic islets	-0.0421546	0.842659	1
Duoxa1	3day_Drug - 3day_Vehicle	Pancreatic islets	0.0431399	0.999999	1		Duoxa1	7day_Drug - 7day_Vehicle	Pancreatic islets	-0.29228	0.113619	0.931549
Dupd1	3day_Drug - 3day_Vehicle	Pancreatic islets	-0.0463302	0.623554	0.788023		Dupd1	7day_Drug - 7day_Vehicle	Pancreatic islets	-0.341693	0.237285	0.931549
Dusp12	3day_Drug - 3day_Vehicle	Pancreatic islets	-0.0906167	0.510362	0.774313		Dusp12	7day_Drug - 7day_Vehicle	Pancreatic islets	-0.265093	0.404837	0.931549
Dusp16	3day_Drug - 3day_Vehicle	Pancreatic islets	0.232194	0.447899	0.774313		Dusp16	7day_Drug - 7day_Vehicle	Pancreatic islets	-0.0406458	0.789917	1
Dut	3day_Drug - 3day_Vehicle	Pancreatic islets	-0.272291	0.287752	0.774313		Dut	7day_Drug - 7day_Vehicle	Pancreatic islets	-0.0723614	1	1
Duxbl1	3day_Drug - 3day_Vehicle	Pancreatic islets	-0.0359694	1	1		Duxbl1	7day_Drug - 7day_Vehicle	Pancreatic islets	-0.142349	0.593806	0.931549
Duxf3	3day_Drug - 3day_Vehicle	Pancreatic islets	-0.410517	0.19416	0.774313		Duxf3	7day_Drug - 7day_Vehicle	Pancreatic islets	0.254234	0.484533	0.931549
Dvl2	3day_Drug - 3day_Vehicle	Pancreatic islets	-0.63748	0.0602247	0.741412		Dvl2	7day_Drug - 7day_Vehicle	Pancreatic islets	-0.690126	0.460623	0.931549
Dydc1	3day_Drug - 3day_Vehicle	Pancreatic islets	-0.180397	0.330959	0.774313		Dydc1	7day_Drug - 7day_Vehicle	Pancreatic islets	-0.391649	0.133317	0.931549
Dync2h1	3day_Drug - 3day_Vehicle	Pancreatic islets	0.0501703	1	1		Dync2h1	7day_Drug - 7day_Vehicle	Pancreatic islets	-0.0216772	0.999995	1
Dynll1	3day_Drug - 3day_Vehicle	Pancreatic islets	-0.348735	0.588828	0.774313		Dynll1	7day_Drug - 7day_Vehicle	Pancreatic islets	-0.339177	0.489528	0.931549
Dynlrb2	3day_Drug - 3day_Vehicle	Pancreatic islets	0.478215	0.450794	0.774313		Dynlrb2	7day_Drug - 7day_Vehicle	Pancreatic islets	-0.254687	0.47493	0.931549
Dynlt1a	3day_Drug - 3day_Vehicle	Pancreatic islets	-0.741509	0.435206	0.774313		Dynlt1a	7day_Drug - 7day_Vehicle	Pancreatic islets	-0.143855	0.623372	0.931786
Dyrk1a	3day_Drug - 3day_Vehicle	Pancreatic islets	-0.306328	0.0626948	0.753406		Dyrk1a	7day_Drug - 7day_Vehicle	Pancreatic islets	0.0990377	0.680336	0.958216
Dzip1l	3day_Drug - 3day_Vehicle	Pancreatic islets	0.382267	0.469628	0.774313		Dzip1l	7day_Drug - 7day_Vehicle	Pancreatic islets	0.036197	0.761587	1
E130309D02Rik	3day_Drug - 3day_Vehicle	Pancreatic islets	-0.129124	0.412734	0.774313		E130309D02Rik	7day_Drug - 7day_Vehicle	Pancreatic islets	-0.0548893	0.825355	1
E430018J23Rik	3day_Drug - 3day_Vehicle	Pancreatic islets	0.0159988	0.999997	1		E430018J23Rik	7day_Drug - 7day_Vehicle	Pancreatic islets	0.27445	0.368568	0.931549
Eaf2	3day_Drug - 3day_Vehicle	Pancreatic islets	-0.180694	0.316829	0.774313		Eaf2	7day_Drug - 7day_Vehicle	Pancreatic islets	-0.390353	0.286951	0.931549
Ear1	3day_Drug - 3day_Vehicle	Pancreatic islets	0.0726042	0.5886	0.774313		Ear1	7day_Drug - 7day_Vehicle	Pancreatic islets	-0.25508	0.347425	0.931549
Ear6	3day_Drug - 3day_Vehicle	Pancreatic islets	0.191869	0.550235	0.774313		Ear6	7day_Drug - 7day_Vehicle	Pancreatic islets	-0.376807	0.264041	0.931549
Ears2	3day_Drug - 3day_Vehicle	Pancreatic islets	0.226106	0.484207	0.774313		Ears2	7day_Drug - 7day_Vehicle	Pancreatic islets	-0.108853	0.450945	0.931549
Ebi3	3day_Drug - 3day_Vehicle	Pancreatic islets	0.628843	0.0585869	0.731503		Ebi3	7day_Drug - 7day_Vehicle	Pancreatic islets	0.259969	0.244846	0.931549
Echdc2	3day_Drug - 3day_Vehicle	Pancreatic islets	-0.94518	0.184526	0.774313		Echdc2	7day_Drug - 7day_Vehicle	Pancreatic islets	0.198646	0.450895	0.931549
Echs1	3day_Drug - 3day_Vehicle	Pancreatic islets	-0.748524	0.418976	0.774313		Echs1	7day_Drug - 7day_Vehicle	Pancreatic islets	-0.146326	0.618394	0.931549
Ecscr	3day_Drug - 3day_Vehicle	Pancreatic islets	-0.0652633	0.667165	0.823253		Ecscr	7day_Drug - 7day_Vehicle	Pancreatic islets	-0.0804779	0.999999	1
Ect2	3day_Drug - 3day_Vehicle	Pancreatic islets	-0.0811984	0.573034	0.774313		Ect2	7day_Drug - 7day_Vehicle	Pancreatic islets	-0.224919	1	1
Edem1	3day_Drug - 3day_Vehicle	Pancreatic islets	-0.584963	0.00053637	0.0282298		Edem1	7day_Drug - 7day_Vehicle	Pancreatic islets	-0.0470967	0.81918	1
Edem3	3day_Drug - 3day_Vehicle	Pancreatic islets	0.190604	0.479895	0.774313		Edem3	7day_Drug - 7day_Vehicle	Pancreatic islets	0.0238541	0.903661	1
Edf1	3day_Drug - 3day_Vehicle	Pancreatic islets	-0.180962	0.330588	0.774313		Edf1	7day_Drug - 7day_Vehicle	Pancreatic islets	-0.362935	0.296857	0.931549
Eef1akmt4	3day_Drug - 3day_Vehicle	Pancreatic islets	-0.338918	0.223584	0.774313		Eef1akmt4	7day_Drug - 7day_Vehicle	Pancreatic islets	0.121619	0.58278	0.931549
Eef1b2	3day_Drug - 3day_Vehicle	Pancreatic islets	-0.574553	0.224056	0.774313		Eef1b2	7day_Drug - 7day_Vehicle	Pancreatic islets	0.502414	0.257446	0.931549
Eef1d	3day_Drug - 3day_Vehicle	Pancreatic islets	-0.294527	0.284744	0.774313		Eef1d	7day_Drug - 7day_Vehicle	Pancreatic islets	-0.461038	0.263306	0.931549
Eef1e1	3day_Drug - 3day_Vehicle	Pancreatic islets	0.51141	0.190516	0.774313		Eef1e1	7day_Drug - 7day_Vehicle	Pancreatic islets	0.0367146	0.755019	1
Eef1g	3day_Drug - 3day_Vehicle	Pancreatic islets	-0.193879	0.205068	0.774313		Eef1g	7day_Drug - 7day_Vehicle	Pancreatic islets	-0.176291	0.35016	0.931549
Eef2	3day_Drug - 3day_Vehicle	Pancreatic islets	-0.241213	0.450164	0.774313		Eef2	7day_Drug - 7day_Vehicle	Pancreatic islets	-0.308939	0.45373	0.931549
Eepd1	3day_Drug - 3day_Vehicle	Pancreatic islets	0.435187	0.587789	0.774313		Eepd1	7day_Drug - 7day_Vehicle	Pancreatic islets	-0.112233	0.637971	0.936943
Efcab1	3day_Drug - 3day_Vehicle	Pancreatic islets	-0.454393	0.00141355	0.0506666		Efcab1	7day_Drug - 7day_Vehicle	Pancreatic islets	-0.146444	0.487464	0.931549
Efhd2	3day_Drug - 3day_Vehicle	Pancreatic islets	-0.64791	0.442489	0.774313		Efhd2	7day_Drug - 7day_Vehicle	Pancreatic islets	-0.517852	0.464111	0.931549
Efna4	3day_Drug - 3day_Vehicle	Pancreatic islets	-0.0322394	0.999999	1		Efna4	7day_Drug - 7day_Vehicle	Pancreatic islets	-0.217856	0.19056	0.931549
Efnb3	3day_Drug - 3day_Vehicle	Pancreatic islets	0.0397351	0.783116	0.931851		Efnb3	7day_Drug - 7day_Vehicle	Pancreatic islets	-0.542394	0.460588	0.931549
Egf	3day_Drug - 3day_Vehicle	Pancreatic islets	-0.437224	0.202859	0.774313		Egf	7day_Drug - 7day_Vehicle	Pancreatic islets	0.235663	0.331627	0.931549
Egfl6	3day_Drug - 3day_Vehicle	Pancreatic islets	-0.0226409	0.827332	0.973908		Egfl6	7day_Drug - 7day_Vehicle	Pancreatic islets	0.014646	0.999986	1
Egln2	3day_Drug - 3day_Vehicle	Pancreatic islets	-0.823327	0.253355	0.774313		Egln2	7day_Drug - 7day_Vehicle	Pancreatic islets	0.0471978	0.860982	1
Ehmt2	3day_Drug - 3day_Vehicle	Pancreatic islets	-0.897154	0.185683	0.774313		Ehmt2	7day_Drug - 7day_Vehicle	Pancreatic islets	-0.336487	0.394671	0.931549
Eif1	3day_Drug - 3day_Vehicle	Pancreatic islets	-0.648752	0.585649	0.774313		Eif1	7day_Drug - 7day_Vehicle	Pancreatic islets	0.207057	0.09591	0.931549
Eif2ak3	3day_Drug - 3day_Vehicle	Pancreatic islets	-0.307701	0.489591	0.774313		Eif2ak3	7day_Drug - 7day_Vehicle	Pancreatic islets	-0.316748	0.267743	0.931549
Eif2b3	3day_Drug - 3day_Vehicle	Pancreatic islets	0.164636	0.417186	0.774313		Eif2b3	7day_Drug - 7day_Vehicle	Pancreatic islets	-0.0410582	0.999998	1
Eif2b4	3day_Drug - 3day_Vehicle	Pancreatic islets	0.443896	0.441254	0.774313		Eif2b4	7day_Drug - 7day_Vehicle	Pancreatic islets	-0.484693	0.153177	0.931549
Eif2b5	3day_Drug - 3day_Vehicle	Pancreatic islets	0.0466153	0.82226	0.970067		Eif2b5	7day_Drug - 7day_Vehicle	Pancreatic islets	-0.0848131	0.659334	0.949031
Eif2d	3day_Drug - 3day_Vehicle	Pancreatic islets	0.102803	0.529009	0.774313		Eif2d	7day_Drug - 7day_Vehicle	Pancreatic islets	-0.142511	0.53674	0.931549
Eif2s2	3day_Drug - 3day_Vehicle	Pancreatic islets	-0.490336	0.587206	0.774313		Eif2s2	7day_Drug - 7day_Vehicle	Pancreatic islets	-0.0288773	0.834656	1
Eif3c	3day_Drug - 3day_Vehicle	Pancreatic islets	-0.734028	5.27527e-05	0.00646404		Eif3c	7day_Drug - 7day_Vehicle	Pancreatic islets	-0.477125	0.184097	0.931549
Eif3e	3day_Drug - 3day_Vehicle	Pancreatic islets	-0.184401	0.449496	0.774313		Eif3e	7day_Drug - 7day_Vehicle	Pancreatic islets	-0.081487	0.677972	0.95719
Eif3f	3day_Drug - 3day_Vehicle	Pancreatic islets	-0.585401	0.44362	0.774313		Eif3f	7day_Drug - 7day_Vehicle	Pancreatic islets	-0.110957	0.623344	0.931786
Eif3g	3day_Drug - 3day_Vehicle	Pancreatic islets	-0.632895	0.43887	0.774313		Eif3g	7day_Drug - 7day_Vehicle	Pancreatic islets	0.0935036	0.698096	0.971032
Eif3h	3day_Drug - 3day_Vehicle	Pancreatic islets	-0.321477	0.465734	0.774313		Eif3h	7day_Drug - 7day_Vehicle	Pancreatic islets	0.336433	0.376466	0.931549
Eif3j1	3day_Drug - 3day_Vehicle	Pancreatic islets	-0.349658	0.588021	0.774313		Eif3j1	7day_Drug - 7day_Vehicle	Pancreatic islets	-0.176233	0.999999	1
Eif3k	3day_Drug - 3day_Vehicle	Pancreatic islets	-0.203119	0.300846	0.774313		Eif3k	7day_Drug - 7day_Vehicle	Pancreatic islets	-0.350182	0.316241	0.931549
Eif3m	3day_Drug - 3day_Vehicle	Pancreatic islets	0.0459239	0.674806	0.828855		Eif3m	7day_Drug - 7day_Vehicle	Pancreatic islets	-0.0967212	0.643541	0.939545
Eif4a1	3day_Drug - 3day_Vehicle	Pancreatic islets	-0.317576	0.589938	0.774313		Eif4a1	7day_Drug - 7day_Vehicle	Pancreatic islets	-0.417946	0.23035	0.931549
Eif4a2	3day_Drug - 3day_Vehicle	Pancreatic islets	-0.942402	0.191043	0.774313		Eif4a2	7day_Drug - 7day_Vehicle	Pancreatic islets	-0.358278	0.281215	0.931549
Eif4a3	3day_Drug - 3day_Vehicle	Pancreatic islets	-0.465397	0.221691	0.774313		Eif4a3	7day_Drug - 7day_Vehicle	Pancreatic islets	-0.308785	0.252697	0.931549
Eif4b	3day_Drug - 3day_Vehicle	Pancreatic islets	-0.376713	0.19471	0.774313		Eif4b	7day_Drug - 7day_Vehicle	Pancreatic islets	-0.182954	0.510286	0.931549
Eif4e	3day_Drug - 3day_Vehicle	Pancreatic islets	-0.526312	0.440311	0.774313		Eif4e	7day_Drug - 7day_Vehicle	Pancreatic islets	-0.340358	0.33706	0.931549
Eif4e1b	3day_Drug - 3day_Vehicle	Pancreatic islets	-0.507333	0.446052	0.774313		Eif4e1b	7day_Drug - 7day_Vehicle	Pancreatic islets	-0.300686	0.500595	0.931549
Eif4e3	3day_Drug - 3day_Vehicle	Pancreatic islets	-0.0567974	0.463722	0.774313		Eif4e3	7day_Drug - 7day_Vehicle	Pancreatic islets	-0.340873	0.453767	0.931549
Eif4ebp1	3day_Drug - 3day_Vehicle	Pancreatic islets	0.352223	0.234483	0.774313		Eif4ebp1	7day_Drug - 7day_Vehicle	Pancreatic islets	0.31749	0.596788	0.931549
Eif4ebp2	3day_Drug - 3day_Vehicle	Pancreatic islets	0.540869	0.438544	0.774313		Eif4ebp2	7day_Drug - 7day_Vehicle	Pancreatic islets	-0.0592196	0.61391	0.931549
Eif4h	3day_Drug - 3day_Vehicle	Pancreatic islets	-0.617568	0.00341763	0.0923575		Eif4h	7day_Drug - 7day_Vehicle	Pancreatic islets	-0.535426	0.234108	0.931549
Eif5a	3day_Drug - 3day_Vehicle	Pancreatic islets	0.207677	0.537162	0.774313		Eif5a	7day_Drug - 7day_Vehicle	Pancreatic islets	0.050071	0.793425	1
Eif6	3day_Drug - 3day_Vehicle	Pancreatic islets	-0.654974	0.5233	0.774313		Eif6	7day_Drug - 7day_Vehicle	Pancreatic islets	-0.0515023	0.804419	1
Elac1	3day_Drug - 3day_Vehicle	Pancreatic islets	-0.220048	0.596185	0.774313		Elac1	7day_Drug - 7day_Vehicle	Pancreatic islets	0.0191491	0.903671	1
Elac2	3day_Drug - 3day_Vehicle	Pancreatic islets	-0.0587301	0.662969	0.819804		Elac2	7day_Drug - 7day_Vehicle	Pancreatic islets	-0.183694	0.491522	0.931549
Elf1	3day_Drug - 3day_Vehicle	Pancreatic islets	-0.187889	0.53775	0.774313		Elf1	7day_Drug - 7day_Vehicle	Pancreatic islets	-0.240936	0.560397	0.931549
Elf3	3day_Drug - 3day_Vehicle	Pancreatic islets	-0.258312	0.306267	0.774313		Elf3	7day_Drug - 7day_Vehicle	Pancreatic islets	-0.665314	0.24267	0.931549
Elmo2	3day_Drug - 3day_Vehicle	Pancreatic islets	-0.154731	0.49723	0.774313		Elmo2	7day_Drug - 7day_Vehicle	Pancreatic islets	-0.40844	0.287605	0.931549
Elmo3	3day_Drug - 3day_Vehicle	Pancreatic islets	-0.068327	0.531968	0.774313		Elmo3	7day_Drug - 7day_Vehicle	Pancreatic islets	-0.378188	0.251898	0.931549
Mideas	3day_Drug - 3day_Vehicle	Pancreatic islets	0.234124	0.35129	0.774313		Mideas	7day_Drug - 7day_Vehicle	Pancreatic islets	-0.237833	0.343371	0.931549
Eln	3day_Drug - 3day_Vehicle	Pancreatic islets	0.364959	0.463081	0.774313		Eln	7day_Drug - 7day_Vehicle	Pancreatic islets	-0.0413249	0.785669	1
Elob	3day_Drug - 3day_Vehicle	Pancreatic islets	-0.53903	0.522944	0.774313		Elob	7day_Drug - 7day_Vehicle	Pancreatic islets	0.071629	0.68832	0.963412
Eloc	3day_Drug - 3day_Vehicle	Pancreatic islets	0.17065	0.507393	0.774313		Eloc	7day_Drug - 7day_Vehicle	Pancreatic islets	-0.0125036	0.951532	1
Elof1	3day_Drug - 3day_Vehicle	Pancreatic islets	-0.410652	0.445467	0.774313		Elof1	7day_Drug - 7day_Vehicle	Pancreatic islets	-0.192592	0.536311	0.931549
Elovl6	3day_Drug - 3day_Vehicle	Pancreatic islets	-0.0637385	1	1		Elovl6	7day_Drug - 7day_Vehicle	Pancreatic islets	-0.0368566	1	1
Elp6	3day_Drug - 3day_Vehicle	Pancreatic islets	-0.155776	0.361423	0.774313		Elp6	7day_Drug - 7day_Vehicle	Pancreatic islets	-0.379186	1	1
Emb	3day_Drug - 3day_Vehicle	Pancreatic islets	-0.865213	0.0318338	0.462073		Emb	7day_Drug - 7day_Vehicle	Pancreatic islets	-0.218299	1	1
Emc1	3day_Drug - 3day_Vehicle	Pancreatic islets	-0.22254	0.533494	0.774313		Emc1	7day_Drug - 7day_Vehicle	Pancreatic islets	-0.47957	0.249051	0.931549
Emc10	3day_Drug - 3day_Vehicle	Pancreatic islets	-0.089595	1	1		Emc10	7day_Drug - 7day_Vehicle	Pancreatic islets	-0.452308	0.10678	0.931549
Emc2	3day_Drug - 3day_Vehicle	Pancreatic islets	-0.548082	0.000374818	0.0224423		Emc2	7day_Drug - 7day_Vehicle	Pancreatic islets	-0.169919	0.44244	0.931549
Emc8	3day_Drug - 3day_Vehicle	Pancreatic islets	0.143661	0.533605	0.774313		Emc8	7day_Drug - 7day_Vehicle	Pancreatic islets	0.049502	0.776217	1
Emc9	3day_Drug - 3day_Vehicle	Pancreatic islets	0.0451141	0.764735	0.914731		Emc9	7day_Drug - 7day_Vehicle	Pancreatic islets	0.230371	0.40962	0.931549
Emg1	3day_Drug - 3day_Vehicle	Pancreatic islets	-0.189052	0.455494	0.774313		Emg1	7day_Drug - 7day_Vehicle	Pancreatic islets	-0.660491	0.455281	0.931549
Eml2	3day_Drug - 3day_Vehicle	Pancreatic islets	0.267341	0.285279	0.774313		Eml2	7day_Drug - 7day_Vehicle	Pancreatic islets	-0.113492	0.57818	0.931549
Emp2	3day_Drug - 3day_Vehicle	Pancreatic islets	0.237634	0.475873	0.774313		Emp2	7day_Drug - 7day_Vehicle	Pancreatic islets	-0.00869484	0.954828	1
Emsy	3day_Drug - 3day_Vehicle	Pancreatic islets	0.134848	0.335802	0.774313		Emsy	7day_Drug - 7day_Vehicle	Pancreatic islets	-0.205481	0.386687	0.931549
Emx2	3day_Drug - 3day_Vehicle	Pancreatic islets	0.348179	0.229036	0.774313		Emx2	7day_Drug - 7day_Vehicle	Pancreatic islets	0.0370257	0.833936	1
En2	3day_Drug - 3day_Vehicle	Pancreatic islets	0.483697	0.586226	0.774313		En2	7day_Drug - 7day_Vehicle	Pancreatic islets	0.340599	0.21659	0.931549
Endou	3day_Drug - 3day_Vehicle	Pancreatic islets	-0.0391633	0.826065	0.972851		Endou	7day_Drug - 7day_Vehicle	Pancreatic islets	-0.492198	0.235525	0.931549
Eng	3day_Drug - 3day_Vehicle	Pancreatic islets	-0.0485943	0.645621	0.805536		Eng	7day_Drug - 7day_Vehicle	Pancreatic islets	-0.326009	0.463514	0.931549
Enho	3day_Drug - 3day_Vehicle	Pancreatic islets	-0.062471	0.55892	0.774313		Enho	7day_Drug - 7day_Vehicle	Pancreatic islets	-0.179129	0.529605	0.931549
Enkur	3day_Drug - 3day_Vehicle	Pancreatic islets	0.171984	0.480533	0.774313		Enkur	7day_Drug - 7day_Vehicle	Pancreatic islets	-0.165785	1	1
Eno1	3day_Drug - 3day_Vehicle	Pancreatic islets	-0.309082	0.0846648	0.774313		Eno1	7day_Drug - 7day_Vehicle	Pancreatic islets	-0.047699	0.781693	1
Eno3	3day_Drug - 3day_Vehicle	Pancreatic islets	-0.916191	0.585018	0.774313		Eno3	7day_Drug - 7day_Vehicle	Pancreatic islets	-0.951295	0.198004	0.931549
Enoph1	3day_Drug - 3day_Vehicle	Pancreatic islets	-0.566254	0.185013	0.774313		Enoph1	7day_Drug - 7day_Vehicle	Pancreatic islets	-0.280581	0.311249	0.931549
Enthd1	3day_Drug - 3day_Vehicle	Pancreatic islets	-0.435162	0.0794569	0.774313		Enthd1	7day_Drug - 7day_Vehicle	Pancreatic islets	-0.306115	0.310848	0.931549
Entpd1	3day_Drug - 3day_Vehicle	Pancreatic islets	-0.120711	0.452412	0.774313		Entpd1	7day_Drug - 7day_Vehicle	Pancreatic islets	-0.364658	0.283767	0.931549
Entpd3	3day_Drug - 3day_Vehicle	Pancreatic islets	0.289839	0.211849	0.774313		Entpd3	7day_Drug - 7day_Vehicle	Pancreatic islets	0.00230272	0.988731	1
Entpd4	3day_Drug - 3day_Vehicle	Pancreatic islets	-0.462947	0.199846	0.774313		Entpd4	7day_Drug - 7day_Vehicle	Pancreatic islets	-0.3755	0.256506	0.931549
Entr1	3day_Drug - 3day_Vehicle	Pancreatic islets	0.141204	0.56385	0.774313		Entr1	7day_Drug - 7day_Vehicle	Pancreatic islets	-0.173241	0.171341	0.931549
Eny2	3day_Drug - 3day_Vehicle	Pancreatic islets	-0.858603	6.26682e-05	0.00717824		Eny2	7day_Drug - 7day_Vehicle	Pancreatic islets	-0.477773	0.266826	0.931549
Epb41	3day_Drug - 3day_Vehicle	Pancreatic islets	-0.159108	0.606229	0.775484		Epb41	7day_Drug - 7day_Vehicle	Pancreatic islets	-0.497524	0.242573	0.931549
Epb41l4a	3day_Drug - 3day_Vehicle	Pancreatic islets	0.288834	0.591559	0.774313		Epb41l4a	7day_Drug - 7day_Vehicle	Pancreatic islets	0.345376	0.460759	0.931549
Epc1	3day_Drug - 3day_Vehicle	Pancreatic islets	-0.191904	0.299101	0.774313		Epc1	7day_Drug - 7day_Vehicle	Pancreatic islets	0.0765163	1	1
Epc2	3day_Drug - 3day_Vehicle	Pancreatic islets	-0.595922	0.215796	0.774313		Epc2	7day_Drug - 7day_Vehicle	Pancreatic islets	-0.544078	0.239793	0.931549
Epha4	3day_Drug - 3day_Vehicle	Pancreatic islets	0.159784	0.35593	0.774313		Epha4	7day_Drug - 7day_Vehicle	Pancreatic islets	-0.33614	0.469401	0.931549
Epha6	3day_Drug - 3day_Vehicle	Pancreatic islets	0.135922	0.387505	0.774313		Epha6	7day_Drug - 7day_Vehicle	Pancreatic islets	-0.117764	0.573005	0.931549
Ephb1	3day_Drug - 3day_Vehicle	Pancreatic islets	0.200106	1	1		Ephb1	7day_Drug - 7day_Vehicle	Pancreatic islets	-0.187302	0.47597	0.931549
Ephx1	3day_Drug - 3day_Vehicle	Pancreatic islets	0.0402371	1	1		Ephx1	7day_Drug - 7day_Vehicle	Pancreatic islets	-0.142123	0.538433	0.931549
Ephx4	3day_Drug - 3day_Vehicle	Pancreatic islets	-0.446088	0.0752056	0.774313		Ephx4	7day_Drug - 7day_Vehicle	Pancreatic islets	-0.226165	0.504915	0.931549
Epn1	3day_Drug - 3day_Vehicle	Pancreatic islets	-0.46922	0.590129	0.774313		Epn1	7day_Drug - 7day_Vehicle	Pancreatic islets	-0.0187485	0.999997	1
Eppin	3day_Drug - 3day_Vehicle	Pancreatic islets	-0.18885	0.299679	0.774313		Eppin	7day_Drug - 7day_Vehicle	Pancreatic islets	-0.227586	0.348703	0.931549
Eps8l2	3day_Drug - 3day_Vehicle	Pancreatic islets	0.134976	0.204343	0.774313		Eps8l2	7day_Drug - 7day_Vehicle	Pancreatic islets	-0.442035	0.462458	0.931549
Eps8l3	3day_Drug - 3day_Vehicle	Pancreatic islets	0.263955	1	1		Eps8l3	7day_Drug - 7day_Vehicle	Pancreatic islets	-0.216575	0.525638	0.931549
Epsti1	3day_Drug - 3day_Vehicle	Pancreatic islets	-0.227822	0.59783	0.774313		Epsti1	7day_Drug - 7day_Vehicle	Pancreatic islets	-0.315458	0.397337	0.931549
Epyc	3day_Drug - 3day_Vehicle	Pancreatic islets	-0.316968	0.131548	0.774313		Epyc	7day_Drug - 7day_Vehicle	Pancreatic islets	-0.0753918	0.732839	0.993396
Eqtn	3day_Drug - 3day_Vehicle	Pancreatic islets	0.377776	0.46135	0.774313		Eqtn	7day_Drug - 7day_Vehicle	Pancreatic islets	0.0336953	0.788567	1
Erbin	3day_Drug - 3day_Vehicle	Pancreatic islets	-0.12856	0.526136	0.774313		Erbin	7day_Drug - 7day_Vehicle	Pancreatic islets	0.346051	0.481928	0.931549
Ercc1	3day_Drug - 3day_Vehicle	Pancreatic islets	0.675721	0.585064	0.774313		Ercc1	7day_Drug - 7day_Vehicle	Pancreatic islets	0.0310772	0.999981	1
Erdr1	3day_Drug - 3day_Vehicle	Pancreatic islets	-1.7613	0.584421	0.774313		Erdr1	7day_Drug - 7day_Vehicle	Pancreatic islets	-0.772254	0.593153	0.931549
Erf	3day_Drug - 3day_Vehicle	Pancreatic islets	0.421612	0.438746	0.774313		Erf	7day_Drug - 7day_Vehicle	Pancreatic islets	0.122346	0.521081	0.931549
Ergic2	3day_Drug - 3day_Vehicle	Pancreatic islets	-0.289147	0.45523	0.774313		Ergic2	7day_Drug - 7day_Vehicle	Pancreatic islets	0.0945793	0.579766	0.931549
Erh	3day_Drug - 3day_Vehicle	Pancreatic islets	-0.511028	0.21783	0.774313		Erh	7day_Drug - 7day_Vehicle	Pancreatic islets	-0.00738941	0.969839	1
Eri1	3day_Drug - 3day_Vehicle	Pancreatic islets	-0.14211	0.53889	0.774313		Eri1	7day_Drug - 7day_Vehicle	Pancreatic islets	-0.0963555	1	1
Erich3	3day_Drug - 3day_Vehicle	Pancreatic islets	0.584021	0.365992	0.774313		Erich3	7day_Drug - 7day_Vehicle	Pancreatic islets	-0.0114912	0.999994	1
Erlin1	3day_Drug - 3day_Vehicle	Pancreatic islets	0.442102	0.00249493	0.0733726		Erlin1	7day_Drug - 7day_Vehicle	Pancreatic islets	-0.235446	0.392363	0.931549
Erlin2	3day_Drug - 3day_Vehicle	Pancreatic islets	0.184263	0.333749	0.774313		Erlin2	7day_Drug - 7day_Vehicle	Pancreatic islets	-0.167473	0.498957	0.931549
Ero1a	3day_Drug - 3day_Vehicle	Pancreatic islets	-0.248755	0.482868	0.774313		Ero1a	7day_Drug - 7day_Vehicle	Pancreatic islets	-0.423837	0.253297	0.931549
Ero1b	3day_Drug - 3day_Vehicle	Pancreatic islets	-0.870608	3.7455e-05	0.00488672		Ero1b	7day_Drug - 7day_Vehicle	Pancreatic islets	0.138312	0.589555	0.931549
Erp29	3day_Drug - 3day_Vehicle	Pancreatic islets	-0.105818	0.443393	0.774313		Erp29	7day_Drug - 7day_Vehicle	Pancreatic islets	0.215971	0.378155	0.931549
Erp44	3day_Drug - 3day_Vehicle	Pancreatic islets	-0.170112	0.433122	0.774313		Erp44	7day_Drug - 7day_Vehicle	Pancreatic islets	0.0574931	1	1
Errfi1	3day_Drug - 3day_Vehicle	Pancreatic islets	0.264607	0.11414	0.774313		Errfi1	7day_Drug - 7day_Vehicle	Pancreatic islets	-0.146477	0.619577	0.931549
Erv3	3day_Drug - 3day_Vehicle	Pancreatic islets	-0.324075	0.446144	0.774313		Erv3	7day_Drug - 7day_Vehicle	Pancreatic islets	-0.173499	0.999999	1
Esd	3day_Drug - 3day_Vehicle	Pancreatic islets	-0.163511	0.296995	0.774313		Esd	7day_Drug - 7day_Vehicle	Pancreatic islets	0.289567	0.429235	0.931549
Esp18	3day_Drug - 3day_Vehicle	Pancreatic islets	-0.483743	0.451656	0.774313		Esp18	7day_Drug - 7day_Vehicle	Pancreatic islets	0.0811177	0.999998	1
Esp23	3day_Drug - 3day_Vehicle	Pancreatic islets	-0.0452986	1	1		Esp23	7day_Drug - 7day_Vehicle	Pancreatic islets	-0.158726	0.560174	0.931549
Esp3	3day_Drug - 3day_Vehicle	Pancreatic islets	-0.0776731	0.509486	0.774313		Esp3	7day_Drug - 7day_Vehicle	Pancreatic islets	-0.188579	0.546071	0.931549
Esp36	3day_Drug - 3day_Vehicle	Pancreatic islets	0.347429	0.0477171	0.619265		Esp36	7day_Drug - 7day_Vehicle	Pancreatic islets	0.0390815	0.796198	1
Esp6	3day_Drug - 3day_Vehicle	Pancreatic islets	-0.116062	0.560759	0.774313		Esp6	7day_Drug - 7day_Vehicle	Pancreatic islets	-0.360295	0.471617	0.931549
Espl1	3day_Drug - 3day_Vehicle	Pancreatic islets	0.0995779	0.5132	0.774313		Espl1	7day_Drug - 7day_Vehicle	Pancreatic islets	0.270042	0.340649	0.931549
Espnl	3day_Drug - 3day_Vehicle	Pancreatic islets	0.079722	1	1		Espnl	7day_Drug - 7day_Vehicle	Pancreatic islets	-0.246206	0.343102	0.931549
Esr2	3day_Drug - 3day_Vehicle	Pancreatic islets	0.347451	0.210986	0.774313		Esr2	7day_Drug - 7day_Vehicle	Pancreatic islets	-0.114853	1	1
Esrp1	3day_Drug - 3day_Vehicle	Pancreatic islets	-0.590766	0.0495398	0.639768		Esrp1	7day_Drug - 7day_Vehicle	Pancreatic islets	-0.231707	1	1
Ess2	3day_Drug - 3day_Vehicle	Pancreatic islets	0.0448948	1	1		Ess2	7day_Drug - 7day_Vehicle	Pancreatic islets	-0.0565031	1	1
Esyt1	3day_Drug - 3day_Vehicle	Pancreatic islets	0.299398	0.449637	0.774313		Esyt1	7day_Drug - 7day_Vehicle	Pancreatic islets	-0.184996	0.4479	0.931549
Etd	3day_Drug - 3day_Vehicle	Pancreatic islets	-0.114701	0.999998	1		Etd	7day_Drug - 7day_Vehicle	Pancreatic islets	-0.10162	1	1
Etf1	3day_Drug - 3day_Vehicle	Pancreatic islets	-0.0396228	0.746214	0.896806		Etf1	7day_Drug - 7day_Vehicle	Pancreatic islets	0.455174	0.197652	0.931549
Etfa	3day_Drug - 3day_Vehicle	Pancreatic islets	-0.0691325	0.576624	0.774313		Etfa	7day_Drug - 7day_Vehicle	Pancreatic islets	0.0562244	0.725666	0.988017
Etfbkmt	3day_Drug - 3day_Vehicle	Pancreatic islets	0.231893	0.277134	0.774313		Etfbkmt	7day_Drug - 7day_Vehicle	Pancreatic islets	-0.416512	0.0660175	0.931549
Ets1	3day_Drug - 3day_Vehicle	Pancreatic islets	-0.214762	0.32127	0.774313		Ets1	7day_Drug - 7day_Vehicle	Pancreatic islets	-0.361245	0.313471	0.931549
Etv1	3day_Drug - 3day_Vehicle	Pancreatic islets	0.540081	0.183874	0.774313		Etv1	7day_Drug - 7day_Vehicle	Pancreatic islets	-0.0980685	0.440873	0.931549
Etv5	3day_Drug - 3day_Vehicle	Pancreatic islets	0.000453403	0.996291	1		Etv5	7day_Drug - 7day_Vehicle	Pancreatic islets	-0.337387	0.457609	0.931549
Eva1c	3day_Drug - 3day_Vehicle	Pancreatic islets	-0.159037	0.534475	0.774313		Eva1c	7day_Drug - 7day_Vehicle	Pancreatic islets	0.206183	0.363871	0.931549
Evi2a	3day_Drug - 3day_Vehicle	Pancreatic islets	0.156112	0.233091	0.774313		Evi2a	7day_Drug - 7day_Vehicle	Pancreatic islets	-0.238144	0.481927	0.931549
Evi5	3day_Drug - 3day_Vehicle	Pancreatic islets	-0.169661	0.270785	0.774313		Evi5	7day_Drug - 7day_Vehicle	Pancreatic islets	-0.0159123	0.999999	1
Evl	3day_Drug - 3day_Vehicle	Pancreatic islets	0.0736872	0.480437	0.774313		Evl	7day_Drug - 7day_Vehicle	Pancreatic islets	-0.605126	0.348224	0.931549
Ewsr1	3day_Drug - 3day_Vehicle	Pancreatic islets	-0.341041	0.0599237	0.741412		Ewsr1	7day_Drug - 7day_Vehicle	Pancreatic islets	0.0754691	0.681853	0.959124
Exd1	3day_Drug - 3day_Vehicle	Pancreatic islets	0.270586	0.452321	0.774313		Exd1	7day_Drug - 7day_Vehicle	Pancreatic islets	-0.511857	0.207634	0.931549
Exd2	3day_Drug - 3day_Vehicle	Pancreatic islets	0.0365313	0.999866	1		Exd2	7day_Drug - 7day_Vehicle	Pancreatic islets	-0.562788	0.0185157	0.931549
Exoc3l2	3day_Drug - 3day_Vehicle	Pancreatic islets	-0.15895	0.493555	0.774313		Exoc3l2	7day_Drug - 7day_Vehicle	Pancreatic islets	-0.060282	1	1
Exosc2	3day_Drug - 3day_Vehicle	Pancreatic islets	0.200898	0.490773	0.774313		Exosc2	7day_Drug - 7day_Vehicle	Pancreatic islets	-0.245965	0.35341	0.931549
Ext2	3day_Drug - 3day_Vehicle	Pancreatic islets	0.00730575	0.999972	1		Ext2	7day_Drug - 7day_Vehicle	Pancreatic islets	-0.0237544	0.999999	1
Extl1	3day_Drug - 3day_Vehicle	Pancreatic islets	0.487799	0.000745357	0.0346141		Extl1	7day_Drug - 7day_Vehicle	Pancreatic islets	-0.239181	1	1
Eya3	3day_Drug - 3day_Vehicle	Pancreatic islets	-0.200929	0.477918	0.774313		Eya3	7day_Drug - 7day_Vehicle	Pancreatic islets	-0.216794	0.492078	0.931549
Ezh2	3day_Drug - 3day_Vehicle	Pancreatic islets	-0.0948668	0.638515	0.798599		Ezh2	7day_Drug - 7day_Vehicle	Pancreatic islets	-0.216102	0.474889	0.931549
Ezr	3day_Drug - 3day_Vehicle	Pancreatic islets	-0.168501	0.330052	0.774313		Ezr	7day_Drug - 7day_Vehicle	Pancreatic islets	-0.599941	0.0244032	0.931549
F2rl2	3day_Drug - 3day_Vehicle	Pancreatic islets	0.303096	0.0627412	0.753406		F2rl2	7day_Drug - 7day_Vehicle	Pancreatic islets	0.0959531	0.61378	0.931549
F630003A18Rik	3day_Drug - 3day_Vehicle	Pancreatic islets	0.355264	0.446073	0.774313		F630003A18Rik	7day_Drug - 7day_Vehicle	Pancreatic islets	-0.00150847	0.999756	1
F830016B08Rik	3day_Drug - 3day_Vehicle	Pancreatic islets	0.0772778	0.623455	0.788023		F830016B08Rik	7day_Drug - 7day_Vehicle	Pancreatic islets	-0.356537	0.125623	0.931549
Faap100	3day_Drug - 3day_Vehicle	Pancreatic islets	0.0286469	0.809141	0.956555		Faap100	7day_Drug - 7day_Vehicle	Pancreatic islets	-0.461935	0.0370672	0.931549
Faap24	3day_Drug - 3day_Vehicle	Pancreatic islets	0.222267	0.301558	0.774313		Faap24	7day_Drug - 7day_Vehicle	Pancreatic islets	0.00769779	0.999996	1
Fabp3	3day_Drug - 3day_Vehicle	Pancreatic islets	-0.184238	1	1		Fabp3	7day_Drug - 7day_Vehicle	Pancreatic islets	-0.492061	0.463339	0.931549
Fabp9	3day_Drug - 3day_Vehicle	Pancreatic islets	0.1877	0.60194	0.77489		Fabp9	7day_Drug - 7day_Vehicle	Pancreatic islets	-0.211036	0.344561	0.931549
Fads2	3day_Drug - 3day_Vehicle	Pancreatic islets	-0.204317	0.336148	0.774313		Fads2	7day_Drug - 7day_Vehicle	Pancreatic islets	-0.214106	0.509888	0.931549
Fads2b	3day_Drug - 3day_Vehicle	Pancreatic islets	-0.280395	0.235567	0.774313		Fads2b	7day_Drug - 7day_Vehicle	Pancreatic islets	0.026156	0.999998	1
Fads3	3day_Drug - 3day_Vehicle	Pancreatic islets	0.28164	0.453456	0.774313		Fads3	7day_Drug - 7day_Vehicle	Pancreatic islets	-0.310031	0.271072	0.931549
Fads6	3day_Drug - 3day_Vehicle	Pancreatic islets	-0.0357919	0.701936	0.85396		Fads6	7day_Drug - 7day_Vehicle	Pancreatic islets	-0.207931	0.520995	0.931549
Faf1	3day_Drug - 3day_Vehicle	Pancreatic islets	0.222502	0.314787	0.774313		Faf1	7day_Drug - 7day_Vehicle	Pancreatic islets	0.0173357	0.887322	1
Faf2	3day_Drug - 3day_Vehicle	Pancreatic islets	-0.493995	0.00155921	0.054049		Faf2	7day_Drug - 7day_Vehicle	Pancreatic islets	-0.379403	0.241314	0.931549
Fah	3day_Drug - 3day_Vehicle	Pancreatic islets	-0.000698632	0.995128	1		Fah	7day_Drug - 7day_Vehicle	Pancreatic islets	-0.227416	0.348328	0.931549
Fahd2a	3day_Drug - 3day_Vehicle	Pancreatic islets	0.133524	0.456265	0.774313		Fahd2a	7day_Drug - 7day_Vehicle	Pancreatic islets	0.0470708	0.821204	1
Faim2	3day_Drug - 3day_Vehicle	Pancreatic islets	0.391705	0.44107	0.774313		Faim2	7day_Drug - 7day_Vehicle	Pancreatic islets	-0.0298618	1	1
Fam104a	3day_Drug - 3day_Vehicle	Pancreatic islets	0.118537	0.537732	0.774313		Fam104a	7day_Drug - 7day_Vehicle	Pancreatic islets	0.186788	0.402908	0.931549
Fam117a	3day_Drug - 3day_Vehicle	Pancreatic islets	0.119653	0.408028	0.774313		Fam117a	7day_Drug - 7day_Vehicle	Pancreatic islets	-0.241425	0.502047	0.931549
Fam120a	3day_Drug - 3day_Vehicle	Pancreatic islets	-0.308783	0.587514	0.774313		Fam120a	7day_Drug - 7day_Vehicle	Pancreatic islets	-0.657803	0.443305	0.931549
Fam120b	3day_Drug - 3day_Vehicle	Pancreatic islets	0.191262	0.46253	0.774313		Fam120b	7day_Drug - 7day_Vehicle	Pancreatic islets	-0.329361	0.248114	0.931549
Fam122b	3day_Drug - 3day_Vehicle	Pancreatic islets	0.397401	0.491116	0.774313		Fam122b	7day_Drug - 7day_Vehicle	Pancreatic islets	-0.053333	1	1
Fam124b	3day_Drug - 3day_Vehicle	Pancreatic islets	0.18685	0.293055	0.774313		Fam124b	7day_Drug - 7day_Vehicle	Pancreatic islets	-0.182054	0.54142	0.931549
Fam133b	3day_Drug - 3day_Vehicle	Pancreatic islets	-0.283408	0.0352098	0.493405		Fam133b	7day_Drug - 7day_Vehicle	Pancreatic islets	-0.382946	0.598801	0.931549
Fam136a	3day_Drug - 3day_Vehicle	Pancreatic islets	-0.487227	0.523672	0.774313		Fam136a	7day_Drug - 7day_Vehicle	Pancreatic islets	-0.328327	0.288715	0.931549
Fam13b	3day_Drug - 3day_Vehicle	Pancreatic islets	0.0434417	1	1		Fam13b	7day_Drug - 7day_Vehicle	Pancreatic islets	-0.192435	0.311181	0.931549
Fam149b	3day_Drug - 3day_Vehicle	Pancreatic islets	0.0786215	0.540705	0.774313		Fam149b	7day_Drug - 7day_Vehicle	Pancreatic islets	-0.079291	0.679806	0.957982
Fam151b	3day_Drug - 3day_Vehicle	Pancreatic islets	-0.0333758	0.999994	1		Fam151b	7day_Drug - 7day_Vehicle	Pancreatic islets	-0.281661	0.344292	0.931549
Fam162b	3day_Drug - 3day_Vehicle	Pancreatic islets	-0.0448284	0.66696	0.823193		Fam162b	7day_Drug - 7day_Vehicle	Pancreatic islets	-0.646725	0.213485	0.931549
Fam167b	3day_Drug - 3day_Vehicle	Pancreatic islets	-0.195487	0.304499	0.774313		Fam167b	7day_Drug - 7day_Vehicle	Pancreatic islets	-0.113555	1	1
Fam168a	3day_Drug - 3day_Vehicle	Pancreatic islets	0.039559	1	1		Fam168a	7day_Drug - 7day_Vehicle	Pancreatic islets	-0.128446	0.475972	0.931549
Fam168b	3day_Drug - 3day_Vehicle	Pancreatic islets	0.0428494	0.761831	0.912293		Fam168b	7day_Drug - 7day_Vehicle	Pancreatic islets	0.301401	0.488823	0.931549
Fam170b	3day_Drug - 3day_Vehicle	Pancreatic islets	0.387585	0.207307	0.774313		Fam170b	7day_Drug - 7day_Vehicle	Pancreatic islets	-0.0234499	0.999997	1
Antkmt	3day_Drug - 3day_Vehicle	Pancreatic islets	-0.543546	0.213461	0.774313		Antkmt	7day_Drug - 7day_Vehicle	Pancreatic islets	-0.347674	0.482836	0.931549
Fam178b	3day_Drug - 3day_Vehicle	Pancreatic islets	-0.47514	0.243347	0.774313		Fam178b	7day_Drug - 7day_Vehicle	Pancreatic islets	-0.387592	0.465775	0.931549
Fam186a	3day_Drug - 3day_Vehicle	Pancreatic islets	-0.152543	0.385445	0.774313		Fam186a	7day_Drug - 7day_Vehicle	Pancreatic islets	0.0930157	1	1
Fam189a1	3day_Drug - 3day_Vehicle	Pancreatic islets	0.31295	0.538895	0.774313		Fam189a1	7day_Drug - 7day_Vehicle	Pancreatic islets	-0.137549	0.580028	0.931549
Fam189b	3day_Drug - 3day_Vehicle	Pancreatic islets	0.394541	0.198108	0.774313		Fam189b	7day_Drug - 7day_Vehicle	Pancreatic islets	-0.0452743	1	1
Psme3ip1	3day_Drug - 3day_Vehicle	Pancreatic islets	-0.366803	0.00235284	0.0714408		Psme3ip1	7day_Drug - 7day_Vehicle	Pancreatic islets	-0.463478	0.458325	0.931549
Fam205a1	3day_Drug - 3day_Vehicle	Pancreatic islets	-0.67281	0.355504	0.774313		Fam205a1	7day_Drug - 7day_Vehicle	Pancreatic islets	-0.0102419	0.999981	1
Fam20a	3day_Drug - 3day_Vehicle	Pancreatic islets	-0.363889	0.0250717	0.386266		Fam20a	7day_Drug - 7day_Vehicle	Pancreatic islets	-0.185735	0.386099	0.931549
Fam217b	3day_Drug - 3day_Vehicle	Pancreatic islets	0.461961	0.133674	0.774313		Fam217b	7day_Drug - 7day_Vehicle	Pancreatic islets	-0.190546	0.283091	0.931549
Fam220a	3day_Drug - 3day_Vehicle	Pancreatic islets	-0.0837706	0.520452	0.774313		Fam220a	7day_Drug - 7day_Vehicle	Pancreatic islets	0.0185038	0.906002	1
Fam222a	3day_Drug - 3day_Vehicle	Pancreatic islets	0.569999	0.185463	0.774313		Fam222a	7day_Drug - 7day_Vehicle	Pancreatic islets	0.132216	0.542334	0.931549
Fam222b	3day_Drug - 3day_Vehicle	Pancreatic islets	0.334949	0.0325148	0.466814		Fam222b	7day_Drug - 7day_Vehicle	Pancreatic islets	-0.387827	0.0128305	0.931549
Fam228a	3day_Drug - 3day_Vehicle	Pancreatic islets	-0.0309221	1	1		Fam228a	7day_Drug - 7day_Vehicle	Pancreatic islets	-0.168883	0.37961	0.931549
Fam228b	3day_Drug - 3day_Vehicle	Pancreatic islets	-0.115404	0.507354	0.774313		Fam228b	7day_Drug - 7day_Vehicle	Pancreatic islets	0.0510533	1	1
Fam234b	3day_Drug - 3day_Vehicle	Pancreatic islets	0.394284	0.587374	0.774313		Fam234b	7day_Drug - 7day_Vehicle	Pancreatic islets	-0.241379	0.400076	0.931549
Fam32a	3day_Drug - 3day_Vehicle	Pancreatic islets	0.31914	0.445514	0.774313		Fam32a	7day_Drug - 7day_Vehicle	Pancreatic islets	-0.192467	0.423361	0.931549
Fam3c	3day_Drug - 3day_Vehicle	Pancreatic islets	-0.00296233	0.99914	1		Fam3c	7day_Drug - 7day_Vehicle	Pancreatic islets	-0.127132	0.99999	1
Dennd10	3day_Drug - 3day_Vehicle	Pancreatic islets	-0.158795	0.487106	0.774313		Dennd10	7day_Drug - 7day_Vehicle	Pancreatic islets	0.006437	0.999873	1
Cyria	3day_Drug - 3day_Vehicle	Pancreatic islets	0.393132	0.247523	0.774313		Cyria	7day_Drug - 7day_Vehicle	Pancreatic islets	-0.155807	0.523538	0.931549
Cyrib	3day_Drug - 3day_Vehicle	Pancreatic islets	-0.187586	0.282292	0.774313		Cyrib	7day_Drug - 7day_Vehicle	Pancreatic islets	-0.346637	0.604123	0.931549
Fam71e1	3day_Drug - 3day_Vehicle	Pancreatic islets	0.590878	0.0821639	0.774313		Fam71e1	7day_Drug - 7day_Vehicle	Pancreatic islets	-0.0629468	0.630051	0.934348
Fam71e2	3day_Drug - 3day_Vehicle	Pancreatic islets	0.347622	0.460871	0.774313		Fam71e2	7day_Drug - 7day_Vehicle	Pancreatic islets	-0.329853	0.317689	0.931549
Fam71f1	3day_Drug - 3day_Vehicle	Pancreatic islets	0.367006	0.0808417	0.774313		Fam71f1	7day_Drug - 7day_Vehicle	Pancreatic islets	0.244038	0.303252	0.931549
Fam71f2	3day_Drug - 3day_Vehicle	Pancreatic islets	0.521134	0.187163	0.774313		Fam71f2	7day_Drug - 7day_Vehicle	Pancreatic islets	0.139456	0.170406	0.931549
Fam72a	3day_Drug - 3day_Vehicle	Pancreatic islets	0.00828814	0.954457	1		Fam72a	7day_Drug - 7day_Vehicle	Pancreatic islets	-0.431913	0.244181	0.931549
Fam76a	3day_Drug - 3day_Vehicle	Pancreatic islets	-0.553611	0.587429	0.774313		Fam76a	7day_Drug - 7day_Vehicle	Pancreatic islets	-0.0375086	1	1
Fam83d	3day_Drug - 3day_Vehicle	Pancreatic islets	0.0136403	0.999985	1		Fam83d	7day_Drug - 7day_Vehicle	Pancreatic islets	0.0878223	0.703979	0.974454
Fam83g	3day_Drug - 3day_Vehicle	Pancreatic islets	0.121937	0.353913	0.774313		Fam83g	7day_Drug - 7day_Vehicle	Pancreatic islets	0.044134	1	1
Fam89b	3day_Drug - 3day_Vehicle	Pancreatic islets	0.224684	0.366459	0.774313		Fam89b	7day_Drug - 7day_Vehicle	Pancreatic islets	0.0574696	0.795619	1
Fam98c	3day_Drug - 3day_Vehicle	Pancreatic islets	-0.185692	0.310337	0.774313		Fam98c	7day_Drug - 7day_Vehicle	Pancreatic islets	-0.336474	0.279961	0.931549
Fancc	3day_Drug - 3day_Vehicle	Pancreatic islets	0.06966	0.657211	0.815273		Fancc	7day_Drug - 7day_Vehicle	Pancreatic islets	-0.0363367	0.82093	1
Fancg	3day_Drug - 3day_Vehicle	Pancreatic islets	-0.275496	0.239216	0.774313		Fancg	7day_Drug - 7day_Vehicle	Pancreatic islets	0.0439504	0.999999	1
Fanci	3day_Drug - 3day_Vehicle	Pancreatic islets	-0.0531921	0.754054	0.904418		Fanci	7day_Drug - 7day_Vehicle	Pancreatic islets	-0.144611	0.579652	0.931549
Fancl	3day_Drug - 3day_Vehicle	Pancreatic islets	0.287024	0.348424	0.774313		Fancl	7day_Drug - 7day_Vehicle	Pancreatic islets	-0.243618	0.377512	0.931549
Fank1	3day_Drug - 3day_Vehicle	Pancreatic islets	0.294273	0.315094	0.774313		Fank1	7day_Drug - 7day_Vehicle	Pancreatic islets	-0.333784	0.347095	0.931549
Fas	3day_Drug - 3day_Vehicle	Pancreatic islets	-0.0898517	0.519143	0.774313		Fas	7day_Drug - 7day_Vehicle	Pancreatic islets	-0.25931	0.364983	0.931549
Fastkd2	3day_Drug - 3day_Vehicle	Pancreatic islets	-0.306434	0.457997	0.774313		Fastkd2	7day_Drug - 7day_Vehicle	Pancreatic islets	-0.507462	0.263629	0.931549
Fau	3day_Drug - 3day_Vehicle	Pancreatic islets	-0.388082	0.446135	0.774313		Fau	7day_Drug - 7day_Vehicle	Pancreatic islets	-0.194893	0.506975	0.931549
Fbl	3day_Drug - 3day_Vehicle	Pancreatic islets	0.200893	0.461728	0.774313		Fbl	7day_Drug - 7day_Vehicle	Pancreatic islets	-0.382063	0.45822	0.931549
Fblim1	3day_Drug - 3day_Vehicle	Pancreatic islets	0.071523	0.453483	0.774313		Fblim1	7day_Drug - 7day_Vehicle	Pancreatic islets	-0.296128	0.2663	0.931549
Fbln5	3day_Drug - 3day_Vehicle	Pancreatic islets	0.372413	0.468572	0.774313		Fbln5	7day_Drug - 7day_Vehicle	Pancreatic islets	-0.126586	0.538894	0.931549
Fbp1	3day_Drug - 3day_Vehicle	Pancreatic islets	0.399705	0.000426306	0.0244153		Fbp1	7day_Drug - 7day_Vehicle	Pancreatic islets	-0.193108	0.342935	0.931549
Fbxl14	3day_Drug - 3day_Vehicle	Pancreatic islets	-0.0459673	0.702853	0.854681		Fbxl14	7day_Drug - 7day_Vehicle	Pancreatic islets	0.0753592	0.607234	0.931549
Fbxl17	3day_Drug - 3day_Vehicle	Pancreatic islets	0.530407	0.190513	0.774313		Fbxl17	7day_Drug - 7day_Vehicle	Pancreatic islets	0.243018	0.282219	0.931549
Fbxl18	3day_Drug - 3day_Vehicle	Pancreatic islets	0.186765	0.321017	0.774313		Fbxl18	7day_Drug - 7day_Vehicle	Pancreatic islets	-0.1193	1	1
Fbxl21	3day_Drug - 3day_Vehicle	Pancreatic islets	0.234882	0.0286716	0.429178		Fbxl21	7day_Drug - 7day_Vehicle	Pancreatic islets	0.210421	1	1
Fbxl22	3day_Drug - 3day_Vehicle	Pancreatic islets	0.232638	0.312873	0.774313		Fbxl22	7day_Drug - 7day_Vehicle	Pancreatic islets	-0.261886	0.619304	0.931549
Fbxo10	3day_Drug - 3day_Vehicle	Pancreatic islets	0.187575	0.500159	0.774313		Fbxo10	7day_Drug - 7day_Vehicle	Pancreatic islets	0.109727	0.567982	0.931549
Fbxo15	3day_Drug - 3day_Vehicle	Pancreatic islets	0.0944952	0.604654	0.775134		Fbxo15	7day_Drug - 7day_Vehicle	Pancreatic islets	-0.0499627	1	1
Fbxo16	3day_Drug - 3day_Vehicle	Pancreatic islets	0.141603	0.567327	0.774313		Fbxo16	7day_Drug - 7day_Vehicle	Pancreatic islets	-0.209234	0.353217	0.931549
Fbxo30	3day_Drug - 3day_Vehicle	Pancreatic islets	-0.12518	0.394036	0.774313		Fbxo30	7day_Drug - 7day_Vehicle	Pancreatic islets	-0.228192	0.516056	0.931549
Fbxo34	3day_Drug - 3day_Vehicle	Pancreatic islets	-0.167811	0.285926	0.774313		Fbxo34	7day_Drug - 7day_Vehicle	Pancreatic islets	0.0478052	0.820484	1
Fbxo41	3day_Drug - 3day_Vehicle	Pancreatic islets	0.180744	0.326576	0.774313		Fbxo41	7day_Drug - 7day_Vehicle	Pancreatic islets	-0.676156	0.593066	0.931549
Fbxo6	3day_Drug - 3day_Vehicle	Pancreatic islets	-0.336917	0.462141	0.774313		Fbxo6	7day_Drug - 7day_Vehicle	Pancreatic islets	0.223225	0.282793	0.931549
Fbxo9	3day_Drug - 3day_Vehicle	Pancreatic islets	-0.0572092	0.65138	0.810227		Fbxo9	7day_Drug - 7day_Vehicle	Pancreatic islets	0.0507052	0.999999	1
Fbxw18	3day_Drug - 3day_Vehicle	Pancreatic islets	-0.0281457	1	1		Fbxw18	7day_Drug - 7day_Vehicle	Pancreatic islets	-0.0843318	0.667108	0.951172
Fbxw2	3day_Drug - 3day_Vehicle	Pancreatic islets	0.342115	0.450656	0.774313		Fbxw2	7day_Drug - 7day_Vehicle	Pancreatic islets	-0.0839604	0.999999	1
Fbxw22	3day_Drug - 3day_Vehicle	Pancreatic islets	-0.153486	1	1		Fbxw22	7day_Drug - 7day_Vehicle	Pancreatic islets	0.0680937	1	1
Fbxw25	3day_Drug - 3day_Vehicle	Pancreatic islets	0.0802963	0.588572	0.774313		Fbxw25	7day_Drug - 7day_Vehicle	Pancreatic islets	0.0930057	0.999992	1
Fbxw27	3day_Drug - 3day_Vehicle	Pancreatic islets	-0.551155	0.441234	0.774313		Fbxw27	7day_Drug - 7day_Vehicle	Pancreatic islets	0.123068	1	1
Fbxw7	3day_Drug - 3day_Vehicle	Pancreatic islets	0.507009	0.186753	0.774313		Fbxw7	7day_Drug - 7day_Vehicle	Pancreatic islets	-0.0630036	1	1
Fbxw9	3day_Drug - 3day_Vehicle	Pancreatic islets	-0.069202	1	1		Fbxw9	7day_Drug - 7day_Vehicle	Pancreatic islets	-0.305412	0.268415	0.931549
Fcamr	3day_Drug - 3day_Vehicle	Pancreatic islets	-0.126236	0.464629	0.774313		Fcamr	7day_Drug - 7day_Vehicle	Pancreatic islets	-0.0316893	0.852743	1
Fcer1a	3day_Drug - 3day_Vehicle	Pancreatic islets	0.0514583	0.74362	0.894347		Fcer1a	7day_Drug - 7day_Vehicle	Pancreatic islets	-0.301694	0.480752	0.931549
Fcer1g	3day_Drug - 3day_Vehicle	Pancreatic islets	-0.0472768	0.787964	0.93593		Fcer1g	7day_Drug - 7day_Vehicle	Pancreatic islets	0.131884	1	1
Fcf1	3day_Drug - 3day_Vehicle	Pancreatic islets	-0.431679	0.00327749	0.090414		Fcf1	7day_Drug - 7day_Vehicle	Pancreatic islets	-0.186286	0.478149	0.931549
Fcgr1	3day_Drug - 3day_Vehicle	Pancreatic islets	-0.196567	0.476967	0.774313		Fcgr1	7day_Drug - 7day_Vehicle	Pancreatic islets	-0.342667	0.334016	0.931549
Fcgr3	3day_Drug - 3day_Vehicle	Pancreatic islets	0.274377	0.265117	0.774313		Fcgr3	7day_Drug - 7day_Vehicle	Pancreatic islets	-0.198235	0.317298	0.931549
Fcho2	3day_Drug - 3day_Vehicle	Pancreatic islets	-0.241804	0.117545	0.774313		Fcho2	7day_Drug - 7day_Vehicle	Pancreatic islets	-0.360107	0.274208	0.931549
Fcor	3day_Drug - 3day_Vehicle	Pancreatic islets	-0.17199	0.145626	0.774313		Fcor	7day_Drug - 7day_Vehicle	Pancreatic islets	-0.181143	0.378596	0.931549
Fcrla	3day_Drug - 3day_Vehicle	Pancreatic islets	0.0517767	0.666685	0.823046		Fcrla	7day_Drug - 7day_Vehicle	Pancreatic islets	-0.0149239	0.94985	1
Fdft1	3day_Drug - 3day_Vehicle	Pancreatic islets	-0.102762	0.408709	0.774313		Fdft1	7day_Drug - 7day_Vehicle	Pancreatic islets	-0.0634584	0.657037	0.947753
Fdps	3day_Drug - 3day_Vehicle	Pancreatic islets	-0.31578	0.203861	0.774313		Fdps	7day_Drug - 7day_Vehicle	Pancreatic islets	-0.189142	0.60949	0.931549
Fdx2	3day_Drug - 3day_Vehicle	Pancreatic islets	-1.75332	0.436363	0.774313		Fdx2	7day_Drug - 7day_Vehicle	Pancreatic islets	0.0371338	0.999999	1
Fer1l6	3day_Drug - 3day_Vehicle	Pancreatic islets	-1.1448	0.221534	0.774313		Fer1l6	7day_Drug - 7day_Vehicle	Pancreatic islets	-0.0598975	1	1
Fermt2	3day_Drug - 3day_Vehicle	Pancreatic islets	-0.0969008	0.44611	0.774313		Fermt2	7day_Drug - 7day_Vehicle	Pancreatic islets	0.342497	0.601857	0.931549
Ffar3	3day_Drug - 3day_Vehicle	Pancreatic islets	0.16432	0.353873	0.774313		Ffar3	7day_Drug - 7day_Vehicle	Pancreatic islets	-0.175804	0.604081	0.931549
Fgd2	3day_Drug - 3day_Vehicle	Pancreatic islets	0.210251	0.269908	0.774313		Fgd2	7day_Drug - 7day_Vehicle	Pancreatic islets	0.200505	0.474852	0.931549
Fgd4	3day_Drug - 3day_Vehicle	Pancreatic islets	-0.414381	0.453342	0.774313		Fgd4	7day_Drug - 7day_Vehicle	Pancreatic islets	0.0498281	1	1
Fgd6	3day_Drug - 3day_Vehicle	Pancreatic islets	0.307831	0.532301	0.774313		Fgd6	7day_Drug - 7day_Vehicle	Pancreatic islets	0.484636	0.21786	0.931549
Fgf11	3day_Drug - 3day_Vehicle	Pancreatic islets	0.146503	0.335213	0.774313		Fgf11	7day_Drug - 7day_Vehicle	Pancreatic islets	-0.153129	0.572896	0.931549
Fgf2	3day_Drug - 3day_Vehicle	Pancreatic islets	0.480074	0.441353	0.774313		Fgf2	7day_Drug - 7day_Vehicle	Pancreatic islets	0.119767	0.28354	0.931549
Fgf22	3day_Drug - 3day_Vehicle	Pancreatic islets	0.268788	0.0769387	0.774313		Fgf22	7day_Drug - 7day_Vehicle	Pancreatic islets	-0.197238	0.406835	0.931549
Fgf6	3day_Drug - 3day_Vehicle	Pancreatic islets	-0.258603	0.247651	0.774313		Fgf6	7day_Drug - 7day_Vehicle	Pancreatic islets	-0.332646	0.281062	0.931549
Fgf7	3day_Drug - 3day_Vehicle	Pancreatic islets	-0.0910912	0.469178	0.774313		Fgf7	7day_Drug - 7day_Vehicle	Pancreatic islets	0.017809	0.948262	1
Fgf9	3day_Drug - 3day_Vehicle	Pancreatic islets	0.307253	0.588653	0.774313		Fgf9	7day_Drug - 7day_Vehicle	Pancreatic islets	-0.0046175	0.999523	1
Fgfr3	3day_Drug - 3day_Vehicle	Pancreatic islets	0.114696	0.527269	0.774313		Fgfr3	7day_Drug - 7day_Vehicle	Pancreatic islets	-0.0486592	0.742923	1
Fgl1	3day_Drug - 3day_Vehicle	Pancreatic islets	-0.274828	0.465828	0.774313		Fgl1	7day_Drug - 7day_Vehicle	Pancreatic islets	-0.0487072	1	1
Fgl2	3day_Drug - 3day_Vehicle	Pancreatic islets	0.247555	0.418283	0.774313		Fgl2	7day_Drug - 7day_Vehicle	Pancreatic islets	-0.235151	0.503897	0.931549
Fhl2	3day_Drug - 3day_Vehicle	Pancreatic islets	0.314699	0.11971	0.774313		Fhl2	7day_Drug - 7day_Vehicle	Pancreatic islets	-0.509397	0.447918	0.931549
Fip1l1	3day_Drug - 3day_Vehicle	Pancreatic islets	0.0251374	0.834114	0.979703		Fip1l1	7day_Drug - 7day_Vehicle	Pancreatic islets	-0.111275	0.455696	0.931549
Fkbp1a	3day_Drug - 3day_Vehicle	Pancreatic islets	0.245121	0.284568	0.774313		Fkbp1a	7day_Drug - 7day_Vehicle	Pancreatic islets	-0.354865	0.269639	0.931549
Fkbp2	3day_Drug - 3day_Vehicle	Pancreatic islets	-0.292608	0.0627719	0.753406		Fkbp2	7day_Drug - 7day_Vehicle	Pancreatic islets	-0.0895185	1	1
Flacc1	3day_Drug - 3day_Vehicle	Pancreatic islets	0.47179	0.409633	0.774313		Flacc1	7day_Drug - 7day_Vehicle	Pancreatic islets	-0.0278078	0.865424	1
Flot1	3day_Drug - 3day_Vehicle	Pancreatic islets	-0.0533232	0.739757	0.890515		Flot1	7day_Drug - 7day_Vehicle	Pancreatic islets	-0.62434	0.246266	0.931549
Flt4	3day_Drug - 3day_Vehicle	Pancreatic islets	0.100134	0.999999	1		Flt4	7day_Drug - 7day_Vehicle	Pancreatic islets	-0.432567	0.469537	0.931549
Fmnl2	3day_Drug - 3day_Vehicle	Pancreatic islets	-0.183833	0.325281	0.774313		Fmnl2	7day_Drug - 7day_Vehicle	Pancreatic islets	0.0214335	0.90207	1
Fmo3	3day_Drug - 3day_Vehicle	Pancreatic islets	0.34618	0.451923	0.774313		Fmo3	7day_Drug - 7day_Vehicle	Pancreatic islets	-0.24291	0.289038	0.931549
Fmo4	3day_Drug - 3day_Vehicle	Pancreatic islets	-0.00742132	0.999991	1		Fmo4	7day_Drug - 7day_Vehicle	Pancreatic islets	0.100402	1	1
Fnbp4	3day_Drug - 3day_Vehicle	Pancreatic islets	0.0591012	0.705707	0.856964		Fnbp4	7day_Drug - 7day_Vehicle	Pancreatic islets	0.14592	0.596936	0.931549
Fndc5	3day_Drug - 3day_Vehicle	Pancreatic islets	0.203694	0.318484	0.774313		Fndc5	7day_Drug - 7day_Vehicle	Pancreatic islets	0.070746	0.756389	1
Folh1	3day_Drug - 3day_Vehicle	Pancreatic islets	-0.0711893	0.623898	0.788136		Folh1	7day_Drug - 7day_Vehicle	Pancreatic islets	0.265014	0.459495	0.931549
Folr2	3day_Drug - 3day_Vehicle	Pancreatic islets	0.0127547	0.999997	1		Folr2	7day_Drug - 7day_Vehicle	Pancreatic islets	-0.134842	0.535912	0.931549
Fosb	3day_Drug - 3day_Vehicle	Pancreatic islets	0.442748	0.586545	0.774313		Fosb	7day_Drug - 7day_Vehicle	Pancreatic islets	-0.263637	0.407829	0.931549
Fosl2	3day_Drug - 3day_Vehicle	Pancreatic islets	0.493296	0.432013	0.774313		Fosl2	7day_Drug - 7day_Vehicle	Pancreatic islets	-0.0889947	0.614434	0.931549
Foxa3	3day_Drug - 3day_Vehicle	Pancreatic islets	0.0107815	0.939004	1		Foxa3	7day_Drug - 7day_Vehicle	Pancreatic islets	-0.46393	0.266299	0.931549
Foxi1	3day_Drug - 3day_Vehicle	Pancreatic islets	0.264829	0.260721	0.774313		Foxi1	7day_Drug - 7day_Vehicle	Pancreatic islets	-0.00125895	0.994585	1
Foxk1	3day_Drug - 3day_Vehicle	Pancreatic islets	0.554571	0.0421603	0.569605		Foxk1	7day_Drug - 7day_Vehicle	Pancreatic islets	0.119925	0.441328	0.931549
Foxl1	3day_Drug - 3day_Vehicle	Pancreatic islets	0.235941	0.0277266	0.4186		Foxl1	7day_Drug - 7day_Vehicle	Pancreatic islets	0.136272	0.445074	0.931549
Foxn1	3day_Drug - 3day_Vehicle	Pancreatic islets	0.319422	0.254537	0.774313		Foxn1	7day_Drug - 7day_Vehicle	Pancreatic islets	0.0514447	0.789085	1
Foxn2	3day_Drug - 3day_Vehicle	Pancreatic islets	0.463496	0.440788	0.774313		Foxn2	7day_Drug - 7day_Vehicle	Pancreatic islets	0.111267	0.581797	0.931549
Foxp1	3day_Drug - 3day_Vehicle	Pancreatic islets	0.270311	0.241632	0.774313		Foxp1	7day_Drug - 7day_Vehicle	Pancreatic islets	-0.109523	1	1
Foxr2	3day_Drug - 3day_Vehicle	Pancreatic islets	0.340591	0.441594	0.774313		Foxr2	7day_Drug - 7day_Vehicle	Pancreatic islets	-0.129783	0.636962	0.936943
Fpgs	3day_Drug - 3day_Vehicle	Pancreatic islets	0.630875	0.519357	0.774313		Fpgs	7day_Drug - 7day_Vehicle	Pancreatic islets	0.144416	0.243128	0.931549
Fpr1	3day_Drug - 3day_Vehicle	Pancreatic islets	-0.127716	0.394197	0.774313		Fpr1	7day_Drug - 7day_Vehicle	Pancreatic islets	-0.0702213	1	1
Fpr2	3day_Drug - 3day_Vehicle	Pancreatic islets	-0.430609	0.215529	0.774313		Fpr2	7day_Drug - 7day_Vehicle	Pancreatic islets	0.366668	0.46475	0.931549
Fpr-rs3	3day_Drug - 3day_Vehicle	Pancreatic islets	0.187456	0.34025	0.774313		Fpr-rs3	7day_Drug - 7day_Vehicle	Pancreatic islets	0.279614	0.26161	0.931549
Frem1	3day_Drug - 3day_Vehicle	Pancreatic islets	0.0803104	0.549018	0.774313		Frem1	7day_Drug - 7day_Vehicle	Pancreatic islets	-0.155717	0.605561	0.931549
Frg2f10	3day_Drug - 3day_Vehicle	Pancreatic islets	-0.114724	0.341547	0.774313		Frg2f10	7day_Drug - 7day_Vehicle	Pancreatic islets	0.151028	0.407093	0.931549
Frmd4a	3day_Drug - 3day_Vehicle	Pancreatic islets	-0.0546704	0.687512	0.840682		Frmd4a	7day_Drug - 7day_Vehicle	Pancreatic islets	-0.0988065	0.703719	0.974454
Fsbp	3day_Drug - 3day_Vehicle	Pancreatic islets	-1.2036	0.12768	0.774313		Fsbp	7day_Drug - 7day_Vehicle	Pancreatic islets	-0.946018	0.590187	0.931549
Fscn1	3day_Drug - 3day_Vehicle	Pancreatic islets	-0.340675	1	1		Fscn1	7day_Drug - 7day_Vehicle	Pancreatic islets	-0.0339801	0.867463	1
Fscn3	3day_Drug - 3day_Vehicle	Pancreatic islets	0.243274	0.424541	0.774313		Fscn3	7day_Drug - 7day_Vehicle	Pancreatic islets	0.110427	1	1
Fshr	3day_Drug - 3day_Vehicle	Pancreatic islets	0.169336	0.383201	0.774313		Fshr	7day_Drug - 7day_Vehicle	Pancreatic islets	-0.139244	0.587104	0.931549
Fstl3	3day_Drug - 3day_Vehicle	Pancreatic islets	0.249302	0.258715	0.774313		Fstl3	7day_Drug - 7day_Vehicle	Pancreatic islets	-0.233932	0.303433	0.931549
Fstl4	3day_Drug - 3day_Vehicle	Pancreatic islets	0.265176	0.250786	0.774313		Fstl4	7day_Drug - 7day_Vehicle	Pancreatic islets	-0.0716177	0.718464	0.983525
Ftdc2	3day_Drug - 3day_Vehicle	Pancreatic islets	0.235766	0.461077	0.774313		Ftdc2	7day_Drug - 7day_Vehicle	Pancreatic islets	-0.434603	0.465047	0.931549
Fthl17b	3day_Drug - 3day_Vehicle	Pancreatic islets	-0.136247	0.544764	0.774313		Fthl17b	7day_Drug - 7day_Vehicle	Pancreatic islets	-0.333786	0.298449	0.931549
Ftl1	3day_Drug - 3day_Vehicle	Pancreatic islets	-0.594633	0.588155	0.774313		Ftl1	7day_Drug - 7day_Vehicle	Pancreatic islets	0.264737	0.141058	0.931549
Ftmt	3day_Drug - 3day_Vehicle	Pancreatic islets	0.48714	0.00159127	0.0540929		Ftmt	7day_Drug - 7day_Vehicle	Pancreatic islets	-0.0493527	1	1
Fubp1	3day_Drug - 3day_Vehicle	Pancreatic islets	-0.329314	0.00437159	0.107635		Fubp1	7day_Drug - 7day_Vehicle	Pancreatic islets	0.169553	0.544285	0.931549
Fubp3	3day_Drug - 3day_Vehicle	Pancreatic islets	-0.282401	0.247117	0.774313		Fubp3	7day_Drug - 7day_Vehicle	Pancreatic islets	-0.126812	0.617161	0.931549
Fuca1	3day_Drug - 3day_Vehicle	Pancreatic islets	0.0667316	1	1		Fuca1	7day_Drug - 7day_Vehicle	Pancreatic islets	-0.0574985	0.768138	1
Fundc2	3day_Drug - 3day_Vehicle	Pancreatic islets	0.154434	0.418127	0.774313		Fundc2	7day_Drug - 7day_Vehicle	Pancreatic islets	0.0107519	0.999997	1
Furin	3day_Drug - 3day_Vehicle	Pancreatic islets	0.139787	0.600673	0.77467		Furin	7day_Drug - 7day_Vehicle	Pancreatic islets	0.022644	0.999998	1
Fut9	3day_Drug - 3day_Vehicle	Pancreatic islets	-0.102989	0.540424	0.774313		Fut9	7day_Drug - 7day_Vehicle	Pancreatic islets	0.0344626	0.906361	1
Fxn	3day_Drug - 3day_Vehicle	Pancreatic islets	0.390798	0.457959	0.774313		Fxn	7day_Drug - 7day_Vehicle	Pancreatic islets	-0.132446	1	1
Fxr1	3day_Drug - 3day_Vehicle	Pancreatic islets	0.00530002	0.99999	1		Fxr1	7day_Drug - 7day_Vehicle	Pancreatic islets	-0.140001	0.402469	0.931549
Fxyd3	3day_Drug - 3day_Vehicle	Pancreatic islets	-0.0564385	0.610943	0.77849		Fxyd3	7day_Drug - 7day_Vehicle	Pancreatic islets	-0.131111	0.581989	0.931549
Fxyd5	3day_Drug - 3day_Vehicle	Pancreatic islets	0.148791	0.301183	0.774313		Fxyd5	7day_Drug - 7day_Vehicle	Pancreatic islets	-0.150383	0.441921	0.931549
Fxyd7	3day_Drug - 3day_Vehicle	Pancreatic islets	0.106772	0.341123	0.774313		Fxyd7	7day_Drug - 7day_Vehicle	Pancreatic islets	-0.164219	1	1
Fyb	3day_Drug - 3day_Vehicle	Pancreatic islets	-0.587624	0.586656	0.774313		Fyb	7day_Drug - 7day_Vehicle	Pancreatic islets	-0.249426	0.378286	0.931549
Fyn	3day_Drug - 3day_Vehicle	Pancreatic islets	-0.204277	0.494678	0.774313		Fyn	7day_Drug - 7day_Vehicle	Pancreatic islets	-0.404805	0.0970041	0.931549
Fzd2	3day_Drug - 3day_Vehicle	Pancreatic islets	0.39228	0.443026	0.774313		Fzd2	7day_Drug - 7day_Vehicle	Pancreatic islets	-0.186447	0.358643	0.931549
Fzd5	3day_Drug - 3day_Vehicle	Pancreatic islets	0.311699	0.500681	0.774313		Fzd5	7day_Drug - 7day_Vehicle	Pancreatic islets	-0.0104598	0.999869	1
Fzd6	3day_Drug - 3day_Vehicle	Pancreatic islets	-0.1916	0.605595	0.775134		Fzd6	7day_Drug - 7day_Vehicle	Pancreatic islets	-0.0870054	0.606321	0.931549
Fzr1	3day_Drug - 3day_Vehicle	Pancreatic islets	-0.337164	0.481785	0.774313		Fzr1	7day_Drug - 7day_Vehicle	Pancreatic islets	0.00784333	0.966855	1
G2e3	3day_Drug - 3day_Vehicle	Pancreatic islets	0.174694	0.488459	0.774313		G2e3	7day_Drug - 7day_Vehicle	Pancreatic islets	-0.244692	0.420034	0.931549
G3bp1	3day_Drug - 3day_Vehicle	Pancreatic islets	-0.411207	0.0295078	0.4392		G3bp1	7day_Drug - 7day_Vehicle	Pancreatic islets	-0.0233945	1	1
G3bp2	3day_Drug - 3day_Vehicle	Pancreatic islets	-0.11847	0.358608	0.774313		G3bp2	7day_Drug - 7day_Vehicle	Pancreatic islets	0.0676025	1	1
G6pc2	3day_Drug - 3day_Vehicle	Pancreatic islets	-0.949708	0.586418	0.774313		G6pc2	7day_Drug - 7day_Vehicle	Pancreatic islets	0.114607	0.643534	0.939545
Gaa	3day_Drug - 3day_Vehicle	Pancreatic islets	0.018001	0.918688	1		Gaa	7day_Drug - 7day_Vehicle	Pancreatic islets	-0.19819	0.999999	1
Gabarap	3day_Drug - 3day_Vehicle	Pancreatic islets	-0.865328	0.0321303	0.464901		Gabarap	7day_Drug - 7day_Vehicle	Pancreatic islets	-0.201913	0.445079	0.931549
Gabarapl2	3day_Drug - 3day_Vehicle	Pancreatic islets	-0.606467	0.23428	0.774313		Gabarapl2	7day_Drug - 7day_Vehicle	Pancreatic islets	-0.239907	0.488523	0.931549
Gabbr1	3day_Drug - 3day_Vehicle	Pancreatic islets	0.221926	0.309791	0.774313		Gabbr1	7day_Drug - 7day_Vehicle	Pancreatic islets	-0.0159899	0.999999	1
Gabpb2	3day_Drug - 3day_Vehicle	Pancreatic islets	0.0873154	0.565492	0.774313		Gabpb2	7day_Drug - 7day_Vehicle	Pancreatic islets	-0.0192645	1	1
Gabra2	3day_Drug - 3day_Vehicle	Pancreatic islets	0.062868	0.73096	0.881939		Gabra2	7day_Drug - 7day_Vehicle	Pancreatic islets	-0.104196	0.641552	0.938941
Gabrg1	3day_Drug - 3day_Vehicle	Pancreatic islets	0.0567215	1	1		Gabrg1	7day_Drug - 7day_Vehicle	Pancreatic islets	0.0915056	0.655601	0.947438
Gabrg3	3day_Drug - 3day_Vehicle	Pancreatic islets	0.133849	0.297432	0.774313		Gabrg3	7day_Drug - 7day_Vehicle	Pancreatic islets	-0.272674	0.511582	0.931549
Gabrr3	3day_Drug - 3day_Vehicle	Pancreatic islets	0.285314	0.00886459	0.174445		Gabrr3	7day_Drug - 7day_Vehicle	Pancreatic islets	-0.23214	0.270523	0.931549
Gadd45b	3day_Drug - 3day_Vehicle	Pancreatic islets	-0.25693	1	1		Gadd45b	7day_Drug - 7day_Vehicle	Pancreatic islets	-0.399944	0.307448	0.931549
Gadd45gip1	3day_Drug - 3day_Vehicle	Pancreatic islets	0.377269	0.243148	0.774313		Gadd45gip1	7day_Drug - 7day_Vehicle	Pancreatic islets	-0.531212	0.23697	0.931549
Gak	3day_Drug - 3day_Vehicle	Pancreatic islets	0.19724	0.278177	0.774313		Gak	7day_Drug - 7day_Vehicle	Pancreatic islets	-0.0768821	0.702342	0.97334
Gal	3day_Drug - 3day_Vehicle	Pancreatic islets	0.491628	0.214407	0.774313		Gal	7day_Drug - 7day_Vehicle	Pancreatic islets	-0.149326	0.558312	0.931549
Gal3st2	3day_Drug - 3day_Vehicle	Pancreatic islets	-0.415499	0.211763	0.774313		Gal3st2	7day_Drug - 7day_Vehicle	Pancreatic islets	-0.137226	0.42644	0.931549
Gal3st4	3day_Drug - 3day_Vehicle	Pancreatic islets	-0.310349	0.304727	0.774313		Gal3st4	7day_Drug - 7day_Vehicle	Pancreatic islets	-0.0648458	0.792524	1
Gale	3day_Drug - 3day_Vehicle	Pancreatic islets	-0.0893679	0.610303	0.778249		Gale	7day_Drug - 7day_Vehicle	Pancreatic islets	-0.0400392	1	1
Galk1	3day_Drug - 3day_Vehicle	Pancreatic islets	0.16814	0.276473	0.774313		Galk1	7day_Drug - 7day_Vehicle	Pancreatic islets	-0.00805522	0.999989	1
Galm	3day_Drug - 3day_Vehicle	Pancreatic islets	-0.133227	0.378426	0.774313		Galm	7day_Drug - 7day_Vehicle	Pancreatic islets	-0.000633457	0.999977	1
Galnt1	3day_Drug - 3day_Vehicle	Pancreatic islets	-0.428823	0.22658	0.774313		Galnt1	7day_Drug - 7day_Vehicle	Pancreatic islets	-0.204802	0.472765	0.931549
Galnt7	3day_Drug - 3day_Vehicle	Pancreatic islets	-0.32669	0.458207	0.774313		Galnt7	7day_Drug - 7day_Vehicle	Pancreatic islets	-0.476241	0.245538	0.931549
Galntl6	3day_Drug - 3day_Vehicle	Pancreatic islets	0.125061	0.436598	0.774313		Galntl6	7day_Drug - 7day_Vehicle	Pancreatic islets	-0.33018	0.470783	0.931549
Gamt	3day_Drug - 3day_Vehicle	Pancreatic islets	-0.12167	0.396153	0.774313		Gamt	7day_Drug - 7day_Vehicle	Pancreatic islets	-0.00142004	0.994088	1
Ganab	3day_Drug - 3day_Vehicle	Pancreatic islets	-0.452497	0.000343413	0.0215319		Ganab	7day_Drug - 7day_Vehicle	Pancreatic islets	-0.175999	0.513931	0.931549
Gapdh	3day_Drug - 3day_Vehicle	Pancreatic islets	-0.289602	0.59167	0.774313		Gapdh	7day_Drug - 7day_Vehicle	Pancreatic islets	0.318305	0.000885848	0.931549
Gars	3day_Drug - 3day_Vehicle	Pancreatic islets	-0.339877	0.452309	0.774313		Gars	7day_Drug - 7day_Vehicle	Pancreatic islets	-0.127385	0.625754	0.931898
Gas2l3	3day_Drug - 3day_Vehicle	Pancreatic islets	0.135501	0.414119	0.774313		Gas2l3	7day_Drug - 7day_Vehicle	Pancreatic islets	0.0834719	1	1
Gask1a	3day_Drug - 3day_Vehicle	Pancreatic islets	-0.289675	0.310339	0.774313		Gask1a	7day_Drug - 7day_Vehicle	Pancreatic islets	0.146433	0.574062	0.931549
Gast	3day_Drug - 3day_Vehicle	Pancreatic islets	0.421313	0.00110398	0.042459		Gast	7day_Drug - 7day_Vehicle	Pancreatic islets	0.168854	0.523074	0.931549
Gata4	3day_Drug - 3day_Vehicle	Pancreatic islets	0.470215	0.585244	0.774313		Gata4	7day_Drug - 7day_Vehicle	Pancreatic islets	-0.256812	0.597341	0.931549
Gatad2b	3day_Drug - 3day_Vehicle	Pancreatic islets	-0.191712	0.264668	0.774313		Gatad2b	7day_Drug - 7day_Vehicle	Pancreatic islets	-0.258632	0.351638	0.931549
Gba	3day_Drug - 3day_Vehicle	Pancreatic islets	-0.160256	0.322625	0.774313		Gba	7day_Drug - 7day_Vehicle	Pancreatic islets	0.0416182	0.999936	1
Gbf1	3day_Drug - 3day_Vehicle	Pancreatic islets	0.167123	0.300286	0.774313		Gbf1	7day_Drug - 7day_Vehicle	Pancreatic islets	0.39026	0.24766	0.931549
Gbp2	3day_Drug - 3day_Vehicle	Pancreatic islets	-0.104755	0.484987	0.774313		Gbp2	7day_Drug - 7day_Vehicle	Pancreatic islets	0.289827	0.524855	0.931549
Gbp6	3day_Drug - 3day_Vehicle	Pancreatic islets	-0.255251	0.454393	0.774313		Gbp6	7day_Drug - 7day_Vehicle	Pancreatic islets	0.12158	0.502406	0.931549
Gbx1	3day_Drug - 3day_Vehicle	Pancreatic islets	-0.250313	0.468767	0.774313		Gbx1	7day_Drug - 7day_Vehicle	Pancreatic islets	-0.00863941	0.999989	1
Gc	3day_Drug - 3day_Vehicle	Pancreatic islets	0.0436166	0.724104	0.875271		Gc	7day_Drug - 7day_Vehicle	Pancreatic islets	-0.291066	0.214266	0.931549
Gcat	3day_Drug - 3day_Vehicle	Pancreatic islets	0.20226	0.506513	0.774313		Gcat	7day_Drug - 7day_Vehicle	Pancreatic islets	-0.453279	0.292579	0.931549
Gcc2	3day_Drug - 3day_Vehicle	Pancreatic islets	-0.262268	0.165154	0.774313		Gcc2	7day_Drug - 7day_Vehicle	Pancreatic islets	-0.267951	0.348707	0.931549
Gcg	3day_Drug - 3day_Vehicle	Pancreatic islets	-1.88424	0.19474	0.774313		Gcg	7day_Drug - 7day_Vehicle	Pancreatic islets	0.551723	0.336801	0.931549
Gcm2	3day_Drug - 3day_Vehicle	Pancreatic islets	0.363421	0.444777	0.774313		Gcm2	7day_Drug - 7day_Vehicle	Pancreatic islets	0.0901086	0.683762	0.959707
Gcnt2	3day_Drug - 3day_Vehicle	Pancreatic islets	0.0319776	0.765382	0.915297		Gcnt2	7day_Drug - 7day_Vehicle	Pancreatic islets	-0.318014	0.476705	0.931549
Gcnt4	3day_Drug - 3day_Vehicle	Pancreatic islets	0.105709	0.510051	0.774313		Gcnt4	7day_Drug - 7day_Vehicle	Pancreatic islets	0.105232	0.469525	0.931549
Gdap2	3day_Drug - 3day_Vehicle	Pancreatic islets	-0.177699	0.504822	0.774313		Gdap2	7day_Drug - 7day_Vehicle	Pancreatic islets	0.105428	0.717912	0.983025
Gdf9	3day_Drug - 3day_Vehicle	Pancreatic islets	-0.0674921	0.571455	0.774313		Gdf9	7day_Drug - 7day_Vehicle	Pancreatic islets	-0.327695	0.33394	0.931549
Gdi2	3day_Drug - 3day_Vehicle	Pancreatic islets	-0.218292	0.26942	0.774313		Gdi2	7day_Drug - 7day_Vehicle	Pancreatic islets	0.00459051	0.974957	1
Gdnf	3day_Drug - 3day_Vehicle	Pancreatic islets	0.436619	0.442285	0.774313		Gdnf	7day_Drug - 7day_Vehicle	Pancreatic islets	0.244471	0.520886	0.931549
Gdpd4	3day_Drug - 3day_Vehicle	Pancreatic islets	0.0484032	0.716563	0.868547		Gdpd4	7day_Drug - 7day_Vehicle	Pancreatic islets	-0.183234	0.538938	0.931549
Gdpgp1	3day_Drug - 3day_Vehicle	Pancreatic islets	-0.138338	0.527356	0.774313		Gdpgp1	7day_Drug - 7day_Vehicle	Pancreatic islets	0.133088	0.453735	0.931549
Gfer	3day_Drug - 3day_Vehicle	Pancreatic islets	-0.0961119	1	1		Gfer	7day_Drug - 7day_Vehicle	Pancreatic islets	-0.0691342	0.726985	0.988768
Gfm2	3day_Drug - 3day_Vehicle	Pancreatic islets	-0.439491	0.308521	0.774313		Gfm2	7day_Drug - 7day_Vehicle	Pancreatic islets	-0.0767368	1	1
Ggh	3day_Drug - 3day_Vehicle	Pancreatic islets	-0.430126	0.231114	0.774313		Ggh	7day_Drug - 7day_Vehicle	Pancreatic islets	-0.00877858	0.972854	1
Ggn	3day_Drug - 3day_Vehicle	Pancreatic islets	0.475351	0.586042	0.774313		Ggn	7day_Drug - 7day_Vehicle	Pancreatic islets	0.374343	0.00897229	0.931549
Ggnbp2	3day_Drug - 3day_Vehicle	Pancreatic islets	-0.410588	0.446286	0.774313		Ggnbp2	7day_Drug - 7day_Vehicle	Pancreatic islets	0.033946	0.834001	1
Ggt1	3day_Drug - 3day_Vehicle	Pancreatic islets	0.425858	0.58647	0.774313		Ggt1	7day_Drug - 7day_Vehicle	Pancreatic islets	-0.282171	0.380174	0.931549
Ggt5	3day_Drug - 3day_Vehicle	Pancreatic islets	0.404506	0.0715214	0.774313		Ggt5	7day_Drug - 7day_Vehicle	Pancreatic islets	-0.330715	0.323533	0.931549
Ggt6	3day_Drug - 3day_Vehicle	Pancreatic islets	0.34668	0.218788	0.774313		Ggt6	7day_Drug - 7day_Vehicle	Pancreatic islets	-0.148991	0.430232	0.931549
Ghitm	3day_Drug - 3day_Vehicle	Pancreatic islets	-0.310945	0.237463	0.774313		Ghitm	7day_Drug - 7day_Vehicle	Pancreatic islets	-0.232766	0.528069	0.931549
Ghr	3day_Drug - 3day_Vehicle	Pancreatic islets	-0.227493	0.27645	0.774313		Ghr	7day_Drug - 7day_Vehicle	Pancreatic islets	0.206212	0.414118	0.931549
Ghrh	3day_Drug - 3day_Vehicle	Pancreatic islets	0.369734	0.309548	0.774313		Ghrh	7day_Drug - 7day_Vehicle	Pancreatic islets	-0.2259	0.509515	0.931549
Ghsr	3day_Drug - 3day_Vehicle	Pancreatic islets	0.633203	0.408515	0.774313		Ghsr	7day_Drug - 7day_Vehicle	Pancreatic islets	-0.190096	0.349107	0.931549
Gid8	3day_Drug - 3day_Vehicle	Pancreatic islets	-0.744421	9.40916e-05	0.00935412		Gid8	7day_Drug - 7day_Vehicle	Pancreatic islets	-0.208445	0.999999	1
Gigyf1	3day_Drug - 3day_Vehicle	Pancreatic islets	-0.0779246	0.715376	0.867706		Gigyf1	7day_Drug - 7day_Vehicle	Pancreatic islets	-0.0265738	0.91937	1
Gigyf2	3day_Drug - 3day_Vehicle	Pancreatic islets	-0.16188	0.440085	0.774313		Gigyf2	7day_Drug - 7day_Vehicle	Pancreatic islets	-0.349836	0.366952	0.931549
Gimap1	3day_Drug - 3day_Vehicle	Pancreatic islets	-0.254795	1	1		Gimap1	7day_Drug - 7day_Vehicle	Pancreatic islets	-0.199364	0.52203	0.931549
Gimap3	3day_Drug - 3day_Vehicle	Pancreatic islets	-0.27808	0.451397	0.774313		Gimap3	7day_Drug - 7day_Vehicle	Pancreatic islets	-0.310869	0.158673	0.931549
Gimap4	3day_Drug - 3day_Vehicle	Pancreatic islets	0.0286665	1	1		Gimap4	7day_Drug - 7day_Vehicle	Pancreatic islets	-0.0509022	1	1
Gimap5	3day_Drug - 3day_Vehicle	Pancreatic islets	0.239282	0.470513	0.774313		Gimap5	7day_Drug - 7day_Vehicle	Pancreatic islets	-0.242596	0.407832	0.931549
Gimap6	3day_Drug - 3day_Vehicle	Pancreatic islets	0.215359	0.47691	0.774313		Gimap6	7day_Drug - 7day_Vehicle	Pancreatic islets	-0.217805	0.391556	0.931549
Gimap8	3day_Drug - 3day_Vehicle	Pancreatic islets	-0.150045	0.369844	0.774313		Gimap8	7day_Drug - 7day_Vehicle	Pancreatic islets	-0.317012	0.489518	0.931549
Gin1	3day_Drug - 3day_Vehicle	Pancreatic islets	0.694899	0.466281	0.774313		Gin1	7day_Drug - 7day_Vehicle	Pancreatic islets	-0.00925824	0.93888	1
Ginm1	3day_Drug - 3day_Vehicle	Pancreatic islets	-0.37964	0.444466	0.774313		Ginm1	7day_Drug - 7day_Vehicle	Pancreatic islets	0.0864224	1	1
Gip	3day_Drug - 3day_Vehicle	Pancreatic islets	-0.0927951	0.407398	0.774313		Gip	7day_Drug - 7day_Vehicle	Pancreatic islets	-0.418052	0.268958	0.931549
Git2	3day_Drug - 3day_Vehicle	Pancreatic islets	-0.16495	0.407063	0.774313		Git2	7day_Drug - 7day_Vehicle	Pancreatic islets	0.330157	0.367299	0.931549
Gja5	3day_Drug - 3day_Vehicle	Pancreatic islets	0.385435	0.448229	0.774313		Gja5	7day_Drug - 7day_Vehicle	Pancreatic islets	-0.488601	0.242182	0.931549
Gja6	3day_Drug - 3day_Vehicle	Pancreatic islets	0.167776	0.317443	0.774313		Gja6	7day_Drug - 7day_Vehicle	Pancreatic islets	-0.0293869	0.999582	1
Gjb1	3day_Drug - 3day_Vehicle	Pancreatic islets	0.598099	0.480622	0.774313		Gjb1	7day_Drug - 7day_Vehicle	Pancreatic islets	0.369768	0.590744	0.931549
Gjb2	3day_Drug - 3day_Vehicle	Pancreatic islets	0.0967236	0.487171	0.774313		Gjb2	7day_Drug - 7day_Vehicle	Pancreatic islets	0.273451	0.516718	0.931549
Gjb5	3day_Drug - 3day_Vehicle	Pancreatic islets	0.335173	0.176027	0.774313		Gjb5	7day_Drug - 7day_Vehicle	Pancreatic islets	0.14109	0.388731	0.931549
Gjb6	3day_Drug - 3day_Vehicle	Pancreatic islets	-0.0831339	0.501051	0.774313		Gjb6	7day_Drug - 7day_Vehicle	Pancreatic islets	-0.281225	0.363225	0.931549
Gjc2	3day_Drug - 3day_Vehicle	Pancreatic islets	-0.103962	0.451297	0.774313		Gjc2	7day_Drug - 7day_Vehicle	Pancreatic islets	-0.284861	0.49255	0.931549
Gjd2	3day_Drug - 3day_Vehicle	Pancreatic islets	0.215107	0.223085	0.774313		Gjd2	7day_Drug - 7day_Vehicle	Pancreatic islets	0.0197023	0.905794	1
Gkap1	3day_Drug - 3day_Vehicle	Pancreatic islets	0.256859	0.591574	0.774313		Gkap1	7day_Drug - 7day_Vehicle	Pancreatic islets	-0.0995174	1	1
Glb1l3	3day_Drug - 3day_Vehicle	Pancreatic islets	0.461065	0.183968	0.774313		Glb1l3	7day_Drug - 7day_Vehicle	Pancreatic islets	0.0680124	0.515121	0.931549
Gle1	3day_Drug - 3day_Vehicle	Pancreatic islets	-0.0636938	0.67445	0.828855		Gle1	7day_Drug - 7day_Vehicle	Pancreatic islets	0.0415404	1	1
Gli2	3day_Drug - 3day_Vehicle	Pancreatic islets	0.478204	0.000990992	0.0411694		Gli2	7day_Drug - 7day_Vehicle	Pancreatic islets	0.132112	0.576789	0.931549
Glipr1	3day_Drug - 3day_Vehicle	Pancreatic islets	0.674314	0.585698	0.774313		Glipr1	7day_Drug - 7day_Vehicle	Pancreatic islets	0.0303787	1	1
Glipr1l3	3day_Drug - 3day_Vehicle	Pancreatic islets	0.181029	1	1		Glipr1l3	7day_Drug - 7day_Vehicle	Pancreatic islets	0.532592	0.457641	0.931549
Glis2	3day_Drug - 3day_Vehicle	Pancreatic islets	0.436017	0.234139	0.774313		Glis2	7day_Drug - 7day_Vehicle	Pancreatic islets	-0.16773	0.544522	0.931549
Glo1	3day_Drug - 3day_Vehicle	Pancreatic islets	-0.344321	0.000656796	0.0323794		Glo1	7day_Drug - 7day_Vehicle	Pancreatic islets	-0.054921	0.763279	1
Glrp1	3day_Drug - 3day_Vehicle	Pancreatic islets	0.333597	0.254567	0.774313		Glrp1	7day_Drug - 7day_Vehicle	Pancreatic islets	-0.146554	0.508891	0.931549
Glrx3	3day_Drug - 3day_Vehicle	Pancreatic islets	-0.123492	0.469449	0.774313		Glrx3	7day_Drug - 7day_Vehicle	Pancreatic islets	0.423324	0.440623	0.931549
Gls	3day_Drug - 3day_Vehicle	Pancreatic islets	-0.252805	0.134654	0.774313		Gls	7day_Drug - 7day_Vehicle	Pancreatic islets	-0.143248	0.478602	0.931549
Glt1d1	3day_Drug - 3day_Vehicle	Pancreatic islets	0.0328061	0.838191	0.983176		Glt1d1	7day_Drug - 7day_Vehicle	Pancreatic islets	-0.0458479	0.762393	1
Gltpd2	3day_Drug - 3day_Vehicle	Pancreatic islets	0.271267	1	1		Gltpd2	7day_Drug - 7day_Vehicle	Pancreatic islets	0.0187935	0.939507	1
Glul	3day_Drug - 3day_Vehicle	Pancreatic islets	-0.15548	0.327752	0.774313		Glul	7day_Drug - 7day_Vehicle	Pancreatic islets	-0.294913	1	1
Glycam1	3day_Drug - 3day_Vehicle	Pancreatic islets	-0.273973	0.315638	0.774313		Glycam1	7day_Drug - 7day_Vehicle	Pancreatic islets	-0.260109	0.450371	0.931549
Glyctk	3day_Drug - 3day_Vehicle	Pancreatic islets	-0.0166652	0.891479	1		Glyctk	7day_Drug - 7day_Vehicle	Pancreatic islets	-0.236618	0.527711	0.931549
Gm10058	3day_Drug - 3day_Vehicle	Pancreatic islets	-0.0221782	0.999998	1		Gm10058	7day_Drug - 7day_Vehicle	Pancreatic islets	0.256968	0.281338	0.931549
Gm10256	3day_Drug - 3day_Vehicle	Pancreatic islets	-0.0233497	0.999987	1		Gm10256	7day_Drug - 7day_Vehicle	Pancreatic islets	0.0470444	0.761648	1
Gm10265	3day_Drug - 3day_Vehicle	Pancreatic islets	-3.90788	0.422019	0.774313		Gm10265	7day_Drug - 7day_Vehicle	Pancreatic islets	0.226435	0.43008	0.931549
Gm10267	3day_Drug - 3day_Vehicle	Pancreatic islets	-0.075169	0.550429	0.774313		Gm10267	7day_Drug - 7day_Vehicle	Pancreatic islets	0.259813	0.31406	0.931549
Gm10272	3day_Drug - 3day_Vehicle	Pancreatic islets	0.540741	0.21837	0.774313		Gm10272	7day_Drug - 7day_Vehicle	Pancreatic islets	0.0627235	0.817077	1
Gm10310	3day_Drug - 3day_Vehicle	Pancreatic islets	0.0411143	0.720471	0.87228		Gm10310	7day_Drug - 7day_Vehicle	Pancreatic islets	-0.0866007	0.683131	0.959707
Zfp997	3day_Drug - 3day_Vehicle	Pancreatic islets	-0.247738	0.251915	0.774313		Zfp997	7day_Drug - 7day_Vehicle	Pancreatic islets	0.17709	0.357785	0.931549
Gm10334	3day_Drug - 3day_Vehicle	Pancreatic islets	-0.123476	0.440622	0.774313		Gm10334	7day_Drug - 7day_Vehicle	Pancreatic islets	-0.00342023	0.979	1
Gm10340	3day_Drug - 3day_Vehicle	Pancreatic islets	-0.101555	0.447387	0.774313		Gm10340	7day_Drug - 7day_Vehicle	Pancreatic islets	0.439192	0.274654	0.931549
Gm10354	3day_Drug - 3day_Vehicle	Pancreatic islets	-0.156007	0.530545	0.774313		Gm10354	7day_Drug - 7day_Vehicle	Pancreatic islets	0.216752	0.26258	0.931549
Gm10413	3day_Drug - 3day_Vehicle	Pancreatic islets	-0.171065	0.505339	0.774313		Gm10413	7day_Drug - 7day_Vehicle	Pancreatic islets	0.291876	0.45985	0.931549
Pramel46	3day_Drug - 3day_Vehicle	Pancreatic islets	-0.437481	0.443471	0.774313		Pramel46	7day_Drug - 7day_Vehicle	Pancreatic islets	-0.14927	0.352273	0.931549
Gm10439	3day_Drug - 3day_Vehicle	Pancreatic islets	-0.403762	0.22604	0.774313		Gm10439	7day_Drug - 7day_Vehicle	Pancreatic islets	-0.103619	0.674197	0.955779
Gm10573	3day_Drug - 3day_Vehicle	Pancreatic islets	-0.194515	0.485466	0.774313		Gm10573	7day_Drug - 7day_Vehicle	Pancreatic islets	0.113781	0.588552	0.931549
Gm10615	3day_Drug - 3day_Vehicle	Pancreatic islets	-0.0367271	0.722177	0.873342		Gm10615	7day_Drug - 7day_Vehicle	Pancreatic islets	-0.0791854	0.707773	0.975989
Gsta5	3day_Drug - 3day_Vehicle	Pancreatic islets	-0.126305	0.359887	0.774313		Gsta5	7day_Drug - 7day_Vehicle	Pancreatic islets	0.210937	0.342806	0.931549
Gm10654	3day_Drug - 3day_Vehicle	Pancreatic islets	-0.114284	0.603711	0.775086		Gm10654	7day_Drug - 7day_Vehicle	Pancreatic islets	-0.0113644	0.999998	1
Gm10662	3day_Drug - 3day_Vehicle	Pancreatic islets	-0.0686493	0.581369	0.774313		Gm10662	7day_Drug - 7day_Vehicle	Pancreatic islets	0.230289	0.251784	0.931549
Gm1110	3day_Drug - 3day_Vehicle	Pancreatic islets	-0.036294	0.687227	0.840529		Gm1110	7day_Drug - 7day_Vehicle	Pancreatic islets	-0.0822373	0.595021	0.931549
Gm11236	3day_Drug - 3day_Vehicle	Pancreatic islets	0.0773299	0.566143	0.774313		Gm11236	7day_Drug - 7day_Vehicle	Pancreatic islets	0.0826189	0.487779	0.931549
Gm11487	3day_Drug - 3day_Vehicle	Pancreatic islets	-0.125152	0.529755	0.774313		Gm11487	7day_Drug - 7day_Vehicle	Pancreatic islets	-0.251864	0.306932	0.931549
Gm11554	3day_Drug - 3day_Vehicle	Pancreatic islets	0.0271999	0.818186	0.965947		Gm11554	7day_Drug - 7day_Vehicle	Pancreatic islets	0.0256634	1	1
Gm11555	3day_Drug - 3day_Vehicle	Pancreatic islets	-0.159902	0.357419	0.774313		Gm11555	7day_Drug - 7day_Vehicle	Pancreatic islets	0.206414	0.493154	0.931549
Gm11562	3day_Drug - 3day_Vehicle	Pancreatic islets	0.216009	0.247121	0.774313		Gm11562	7day_Drug - 7day_Vehicle	Pancreatic islets	-0.0369368	0.999997	1
Gm11563	3day_Drug - 3day_Vehicle	Pancreatic islets	0.112026	0.434862	0.774313		Gm11563	7day_Drug - 7day_Vehicle	Pancreatic islets	0.239504	0.382737	0.931549
Gm11568	3day_Drug - 3day_Vehicle	Pancreatic islets	0.0497358	0.796481	0.943917		Gm11568	7day_Drug - 7day_Vehicle	Pancreatic islets	0.636689	0.471618	0.931549
Gm11596	3day_Drug - 3day_Vehicle	Pancreatic islets	-0.825481	0.43146	0.774313		Gm11596	7day_Drug - 7day_Vehicle	Pancreatic islets	-0.490435	0.232917	0.931549
Gm11634	3day_Drug - 3day_Vehicle	Pancreatic islets	0.09917	0.563562	0.774313		Gm11634	7day_Drug - 7day_Vehicle	Pancreatic islets	-0.176038	0.490764	0.931549
Gm12185	3day_Drug - 3day_Vehicle	Pancreatic islets	0.0948495	0.490872	0.774313		Gm12185	7day_Drug - 7day_Vehicle	Pancreatic islets	-0.0111707	0.946975	1
Gm12248	3day_Drug - 3day_Vehicle	Pancreatic islets	0.40476	0.589119	0.774313		Gm12248	7day_Drug - 7day_Vehicle	Pancreatic islets	-0.059282	0.612148	0.931549
Gm12253	3day_Drug - 3day_Vehicle	Pancreatic islets	0.120289	0.600213	0.774558		Gm12253	7day_Drug - 7day_Vehicle	Pancreatic islets	-0.729811	0.455692	0.931549
Gm12394	3day_Drug - 3day_Vehicle	Pancreatic islets	-0.146801	0.379549	0.774313		Gm12394	7day_Drug - 7day_Vehicle	Pancreatic islets	-0.371887	0.471628	0.931549
Msantd5	3day_Drug - 3day_Vehicle	Pancreatic islets	0.0913116	0.596729	0.774313		Msantd5	7day_Drug - 7day_Vehicle	Pancreatic islets	-0.23346	0.388489	0.931549
Gm12789	3day_Drug - 3day_Vehicle	Pancreatic islets	-0.447026	0.216494	0.774313		Gm12789	7day_Drug - 7day_Vehicle	Pancreatic islets	-0.255725	0.356591	0.931549
Gm12830	3day_Drug - 3day_Vehicle	Pancreatic islets	-0.123742	0.575221	0.774313		Gm12830	7day_Drug - 7day_Vehicle	Pancreatic islets	0.226112	0.634642	0.935598
Gm12887	3day_Drug - 3day_Vehicle	Pancreatic islets	0.00212774	0.999534	1		Gm12887	7day_Drug - 7day_Vehicle	Pancreatic islets	0.0733755	0.61876	0.931549
Pramel25	3day_Drug - 3day_Vehicle	Pancreatic islets	-0.245932	0.254706	0.774313		Pramel25	7day_Drug - 7day_Vehicle	Pancreatic islets	0.000344571	0.998367	1
Gm13040	3day_Drug - 3day_Vehicle	Pancreatic islets	-0.123742	0.419251	0.774313		Gm13040	7day_Drug - 7day_Vehicle	Pancreatic islets	0.0207111	0.999989	1
Pramel21	3day_Drug - 3day_Vehicle	Pancreatic islets	0.0797894	1	1		Pramel21	7day_Drug - 7day_Vehicle	Pancreatic islets	0.0344696	0.836287	1
Gm13090	3day_Drug - 3day_Vehicle	Pancreatic islets	0.598742	3.80254e-05	0.00488672		Gm13090	7day_Drug - 7day_Vehicle	Pancreatic islets	0.00739697	0.99998	1
Gm13102	3day_Drug - 3day_Vehicle	Pancreatic islets	-0.276145	0.461686	0.774313		Gm13102	7day_Drug - 7day_Vehicle	Pancreatic islets	-0.0438943	0.85342	1
Pramel30	3day_Drug - 3day_Vehicle	Pancreatic islets	-0.44673	0.218026	0.774313		Pramel30	7day_Drug - 7day_Vehicle	Pancreatic islets	0.15553	0.580998	0.931549
Gm13272	3day_Drug - 3day_Vehicle	Pancreatic islets	-0.051185	0.652651	0.811042		Gm13272	7day_Drug - 7day_Vehicle	Pancreatic islets	-0.0961215	0.716297	0.982436
Gm14147	3day_Drug - 3day_Vehicle	Pancreatic islets	-0.345618	0.59137	0.774313		Gm14147	7day_Drug - 7day_Vehicle	Pancreatic islets	0.223617	0.353459	0.931549
Gm14288	3day_Drug - 3day_Vehicle	Pancreatic islets	-0.47179	0.44291	0.774313		Gm14288	7day_Drug - 7day_Vehicle	Pancreatic islets	0.498177	0.318056	0.931549
Gm14295	3day_Drug - 3day_Vehicle	Pancreatic islets	-0.309303	0.16291	0.774313		Gm14295	7day_Drug - 7day_Vehicle	Pancreatic islets	0.181394	0.675242	0.956054
Gm14322	3day_Drug - 3day_Vehicle	Pancreatic islets	-0.0731685	0.561372	0.774313		Gm14322	7day_Drug - 7day_Vehicle	Pancreatic islets	0.100383	0.999998	1
Pirb	3day_Drug - 3day_Vehicle	Pancreatic islets	-0.0666191	0.610102	0.778249		Pirb	7day_Drug - 7day_Vehicle	Pancreatic islets	0.0849808	0.578999	0.931549
Gm14569	3day_Drug - 3day_Vehicle	Pancreatic islets	0.422921	0.264809	0.774313		Gm14569	7day_Drug - 7day_Vehicle	Pancreatic islets	-0.0351994	0.999999	1
Gm1527	3day_Drug - 3day_Vehicle	Pancreatic islets	0.0334615	0.834083	0.979703		Gm1527	7day_Drug - 7day_Vehicle	Pancreatic islets	0.125386	0.527763	0.931549
Gm1553	3day_Drug - 3day_Vehicle	Pancreatic islets	0.166843	0.505874	0.774313		Gm1553	7day_Drug - 7day_Vehicle	Pancreatic islets	-0.665033	0.475012	0.931549
Gm1604b	3day_Drug - 3day_Vehicle	Pancreatic islets	0.364507	0.19822	0.774313		Gm1604b	7day_Drug - 7day_Vehicle	Pancreatic islets	-0.18359	0.333341	0.931549
Gm16367	3day_Drug - 3day_Vehicle	Pancreatic islets	-0.112795	0.538206	0.774313		Gm16367	7day_Drug - 7day_Vehicle	Pancreatic islets	0.0721545	0.598426	0.931549
Ubl5b	3day_Drug - 3day_Vehicle	Pancreatic islets	-0.094389	0.456713	0.774313		Ubl5b	7day_Drug - 7day_Vehicle	Pancreatic islets	0.217765	0.334084	0.931549
Gm16405	3day_Drug - 3day_Vehicle	Pancreatic islets	-0.170633	0.472391	0.774313		Gm16405	7day_Drug - 7day_Vehicle	Pancreatic islets	0.0407826	1	1
Gm16434	3day_Drug - 3day_Vehicle	Pancreatic islets	-0.426287	0.443968	0.774313		Gm16434	7day_Drug - 7day_Vehicle	Pancreatic islets	0.256091	0.244847	0.931549
Gm17027	3day_Drug - 3day_Vehicle	Pancreatic islets	-0.221288	0.500512	0.774313		Gm17027	7day_Drug - 7day_Vehicle	Pancreatic islets	0.143281	0.451027	0.931549
LOC115486519	3day_Drug - 3day_Vehicle	Pancreatic islets	0.348783	0.445247	0.774313		LOC115486519	7day_Drug - 7day_Vehicle	Pancreatic islets	0.226951	0.46538	0.931549
Gm17434	3day_Drug - 3day_Vehicle	Pancreatic islets	-0.630702	0.00214691	0.0678202		Gm17434	7day_Drug - 7day_Vehicle	Pancreatic islets	-0.265502	0.507863	0.931549
Gm17455	3day_Drug - 3day_Vehicle	Pancreatic islets	0.621702	0.583232	0.774313		Gm17455	7day_Drug - 7day_Vehicle	Pancreatic islets	0.0388654	0.792637	1
Gm17660	3day_Drug - 3day_Vehicle	Pancreatic islets	0.716707	7.72248e-08	2.54311e-05		Gm17660	7day_Drug - 7day_Vehicle	Pancreatic islets	0.462561	0.00130952	0.931549
Gm17695	3day_Drug - 3day_Vehicle	Pancreatic islets	0.377881	0.00607275	0.13388		Gm17695	7day_Drug - 7day_Vehicle	Pancreatic islets	0.163567	0.273094	0.931549
Gm17783	3day_Drug - 3day_Vehicle	Pancreatic islets	0.60082	0.585621	0.774313		Gm17783	7day_Drug - 7day_Vehicle	Pancreatic islets	-0.204356	0.179562	0.931549
Gm19426	3day_Drug - 3day_Vehicle	Pancreatic islets	0.611188	0.190315	0.774313		Gm19426	7day_Drug - 7day_Vehicle	Pancreatic islets	0.0992188	1	1
Gm19470	3day_Drug - 3day_Vehicle	Pancreatic islets	0.0537198	0.622463	0.787267		Gm19470	7day_Drug - 7day_Vehicle	Pancreatic islets	-0.0197762	0.862665	1
Gm20741	3day_Drug - 3day_Vehicle	Pancreatic islets	0.19454	0.463056	0.774313		Gm20741	7day_Drug - 7day_Vehicle	Pancreatic islets	0.144762	0.43215	0.931549
Gm20764	3day_Drug - 3day_Vehicle	Pancreatic islets	-0.0718061	0.570787	0.774313		Gm20764	7day_Drug - 7day_Vehicle	Pancreatic islets	-0.140573	0.502661	0.931549
Gm20765	3day_Drug - 3day_Vehicle	Pancreatic islets	-0.0591723	0.605141	0.775134		Gm20765	7day_Drug - 7day_Vehicle	Pancreatic islets	0.0986495	0.464186	0.931549
Gm20767	3day_Drug - 3day_Vehicle	Pancreatic islets	-0.328991	0.449864	0.774313		Gm20767	7day_Drug - 7day_Vehicle	Pancreatic islets	0.0766733	0.705965	0.97474
Gm20792	3day_Drug - 3day_Vehicle	Pancreatic islets	0.0424962	0.745409	0.89609		Gm20792	7day_Drug - 7day_Vehicle	Pancreatic islets	0.362849	0.450403	0.931549
Gm20815	3day_Drug - 3day_Vehicle	Pancreatic islets	-0.300427	0.0301812	0.444203		Gm20815	7day_Drug - 7day_Vehicle	Pancreatic islets	0.237203	0.489548	0.931549
Gm21062	3day_Drug - 3day_Vehicle	Pancreatic islets	0.0768406	0.658494	0.815993		Gm21062	7day_Drug - 7day_Vehicle	Pancreatic islets	-0.234451	0.511047	0.931549
Gm21466	3day_Drug - 3day_Vehicle	Pancreatic islets	-0.296628	0.00682863	0.145081		Gm21466	7day_Drug - 7day_Vehicle	Pancreatic islets	-0.00215637	0.983518	1
Gm21783	3day_Drug - 3day_Vehicle	Pancreatic islets	-0.333415	1	1		Gm21783	7day_Drug - 7day_Vehicle	Pancreatic islets	0.145668	1	1
Gm21828	3day_Drug - 3day_Vehicle	Pancreatic islets	-0.315695	0.456709	0.774313		Gm21828	7day_Drug - 7day_Vehicle	Pancreatic islets	0.185293	0.359463	0.931549
Gm2237	3day_Drug - 3day_Vehicle	Pancreatic islets	-1.19971	1.03444e-05	0.00175822		Gm2237	7day_Drug - 7day_Vehicle	Pancreatic islets	-0.0994621	0.649456	0.942955
Gm2696	3day_Drug - 3day_Vehicle	Pancreatic islets	0.240032	0.447418	0.774313		Gm2696	7day_Drug - 7day_Vehicle	Pancreatic islets	-0.21599	0.407799	0.931549
Gm28729	3day_Drug - 3day_Vehicle	Pancreatic islets	0.247126	0.280652	0.774313		Gm28729	7day_Drug - 7day_Vehicle	Pancreatic islets	-0.327331	0.379759	0.931549
Gm29758	3day_Drug - 3day_Vehicle	Pancreatic islets	-0.337145	0.0102144	0.191505		Gm29758	7day_Drug - 7day_Vehicle	Pancreatic islets	0.121551	0.425629	0.931549
Gm29797	3day_Drug - 3day_Vehicle	Pancreatic islets	0.0277151	0.835938	0.981408		Gm29797	7day_Drug - 7day_Vehicle	Pancreatic islets	-0.0990238	0.570223	0.931549
Gm2a	3day_Drug - 3day_Vehicle	Pancreatic islets	-0.100117	0.519954	0.774313		Gm2a	7day_Drug - 7day_Vehicle	Pancreatic islets	-0.286149	0.385271	0.931549
Gm3045	3day_Drug - 3day_Vehicle	Pancreatic islets	0.192071	0.299546	0.774313		Gm3045	7day_Drug - 7day_Vehicle	Pancreatic islets	-0.123455	0.624276	0.931898
Gm31035	3day_Drug - 3day_Vehicle	Pancreatic islets	-0.312831	1	1		Gm31035	7day_Drug - 7day_Vehicle	Pancreatic islets	0.362932	0.426369	0.931549
Gm31714	3day_Drug - 3day_Vehicle	Pancreatic islets	-0.348911	0.452456	0.774313		Gm31714	7day_Drug - 7day_Vehicle	Pancreatic islets	0.209578	1	1
Gm32168	3day_Drug - 3day_Vehicle	Pancreatic islets	0.0715091	0.579681	0.774313		Gm32168	7day_Drug - 7day_Vehicle	Pancreatic islets	-0.165876	0.531599	0.931549
Gm32204	3day_Drug - 3day_Vehicle	Pancreatic islets	0.154004	0.411146	0.774313		Gm32204	7day_Drug - 7day_Vehicle	Pancreatic islets	0.296115	0.287618	0.931549
Gm32211	3day_Drug - 3day_Vehicle	Pancreatic islets	-0.294219	0.467625	0.774313		Gm32211	7day_Drug - 7day_Vehicle	Pancreatic islets	-0.322797	0.295945	0.931549
Gm3233	3day_Drug - 3day_Vehicle	Pancreatic islets	0.580263	0.180863	0.774313		Gm3233	7day_Drug - 7day_Vehicle	Pancreatic islets	0.0975383	0.527814	0.931549
Gm3248	3day_Drug - 3day_Vehicle	Pancreatic islets	-0.124027	0.443677	0.774313		Gm3248	7day_Drug - 7day_Vehicle	Pancreatic islets	0.285705	0.453986	0.931549
Gm32584	3day_Drug - 3day_Vehicle	Pancreatic islets	-0.186729	0.362099	0.774313		Gm32584	7day_Drug - 7day_Vehicle	Pancreatic islets	0.250042	0.398951	0.931549
Gm32611	3day_Drug - 3day_Vehicle	Pancreatic islets	0.213887	0.356522	0.774313		Gm32611	7day_Drug - 7day_Vehicle	Pancreatic islets	-0.249813	0.25988	0.931549
Gm32719	3day_Drug - 3day_Vehicle	Pancreatic islets	-0.18208	0.311642	0.774313		Gm32719	7day_Drug - 7day_Vehicle	Pancreatic islets	0.198617	0.370196	0.931549
Gm8050	3day_Drug - 3day_Vehicle	Pancreatic islets	-0.224753	0.498959	0.774313		Gm8050	7day_Drug - 7day_Vehicle	Pancreatic islets	0.0397966	0.793788	1
Gm33084	3day_Drug - 3day_Vehicle	Pancreatic islets	-0.189461	0.268495	0.774313		Gm33084	7day_Drug - 7day_Vehicle	Pancreatic islets	-0.0360273	1	1
Gm33153	3day_Drug - 3day_Vehicle	Pancreatic islets	0.542223	0.412773	0.774313		Gm33153	7day_Drug - 7day_Vehicle	Pancreatic islets	0.145367	0.524222	0.931549
Gm33726	3day_Drug - 3day_Vehicle	Pancreatic islets	0.330907	0.591856	0.774313		Gm33726	7day_Drug - 7day_Vehicle	Pancreatic islets	-0.0196041	0.914414	1
Gm33798	3day_Drug - 3day_Vehicle	Pancreatic islets	0.0916959	0.533958	0.774313		Gm33798	7day_Drug - 7day_Vehicle	Pancreatic islets	0.228688	0.251759	0.931549
Gm3383	3day_Drug - 3day_Vehicle	Pancreatic islets	-0.214023	0.47048	0.774313		Gm3383	7day_Drug - 7day_Vehicle	Pancreatic islets	0.155208	0.501762	0.931549
Dynlt2a3	3day_Drug - 3day_Vehicle	Pancreatic islets	-0.0993502	0.422775	0.774313		Dynlt2a3	7day_Drug - 7day_Vehicle	Pancreatic islets	0.00693059	0.966857	1
Gm34653	3day_Drug - 3day_Vehicle	Pancreatic islets	-0.422496	0.459129	0.774313		Gm34653	7day_Drug - 7day_Vehicle	Pancreatic islets	-0.0580709	0.815837	1
Gm34733	3day_Drug - 3day_Vehicle	Pancreatic islets	-0.483267	0.586733	0.774313		Gm34733	7day_Drug - 7day_Vehicle	Pancreatic islets	-0.0750698	1	1
Gm34826	3day_Drug - 3day_Vehicle	Pancreatic islets	-0.19562	0.0437501	0.580522		Gm34826	7day_Drug - 7day_Vehicle	Pancreatic islets	0.00626463	0.999721	1
Gm35060	3day_Drug - 3day_Vehicle	Pancreatic islets	0.241149	0.45761	0.774313		Gm35060	7day_Drug - 7day_Vehicle	Pancreatic islets	-0.107436	0.616994	0.931549
Gm35083	3day_Drug - 3day_Vehicle	Pancreatic islets	0.539062	0.428524	0.774313		Gm35083	7day_Drug - 7day_Vehicle	Pancreatic islets	-0.167277	0.635796	0.936189
Gm35185	3day_Drug - 3day_Vehicle	Pancreatic islets	-0.11372	1	1		Gm35185	7day_Drug - 7day_Vehicle	Pancreatic islets	0.239156	1	1
Gm35410	3day_Drug - 3day_Vehicle	Pancreatic islets	0.494444	0.00102919	0.0411694		Gm35410	7day_Drug - 7day_Vehicle	Pancreatic islets	0.344436	0.0101841	0.931549
Gm35486	3day_Drug - 3day_Vehicle	Pancreatic islets	0.363926	0.203962	0.774313		Gm35486	7day_Drug - 7day_Vehicle	Pancreatic islets	0.237855	0.457814	0.931549
Gm35498	3day_Drug - 3day_Vehicle	Pancreatic islets	-0.00582561	0.99999	1		Gm35498	7day_Drug - 7day_Vehicle	Pancreatic islets	0.146183	0.421927	0.931549
Gm36245	3day_Drug - 3day_Vehicle	Pancreatic islets	-0.179341	0.38128	0.774313		Gm36245	7day_Drug - 7day_Vehicle	Pancreatic islets	-0.0156501	0.935939	1
Gm36327	3day_Drug - 3day_Vehicle	Pancreatic islets	-0.392763	0.202637	0.774313		Gm36327	7day_Drug - 7day_Vehicle	Pancreatic islets	-0.00022717	0.998827	1
Tm9sf5	3day_Drug - 3day_Vehicle	Pancreatic islets	0.210626	0.286036	0.774313		Tm9sf5	7day_Drug - 7day_Vehicle	Pancreatic islets	-0.0275574	0.878113	1
Gm3642	3day_Drug - 3day_Vehicle	Pancreatic islets	-0.179805	0.488275	0.774313		Gm3642	7day_Drug - 7day_Vehicle	Pancreatic islets	0.153824	0.532001	0.931549
Gm36718	3day_Drug - 3day_Vehicle	Pancreatic islets	-0.307558	1	1		Gm36718	7day_Drug - 7day_Vehicle	Pancreatic islets	-0.170546	0.434393	0.931549
Gm3696	3day_Drug - 3day_Vehicle	Pancreatic islets	-0.254936	0.0293623	0.438272		Gm3696	7day_Drug - 7day_Vehicle	Pancreatic islets	0.397936	0.214022	0.931549
LOC118568792	3day_Drug - 3day_Vehicle	Pancreatic islets	-0.302162	0.453637	0.774313		LOC118568792	7day_Drug - 7day_Vehicle	Pancreatic islets	-0.0321211	0.999998	1
Idi1	3day_Drug - 3day_Vehicle	Pancreatic islets	-0.308963	0.219329	0.774313		Idi1	7day_Drug - 7day_Vehicle	Pancreatic islets	-0.0526783	0.695187	0.968743
Gm38821	3day_Drug - 3day_Vehicle	Pancreatic islets	0.357511	0.586322	0.774313		Gm38821	7day_Drug - 7day_Vehicle	Pancreatic islets	-0.104123	0.485286	0.931549
Gm3893	3day_Drug - 3day_Vehicle	Pancreatic islets	-0.396636	0.448427	0.774313		Gm3893	7day_Drug - 7day_Vehicle	Pancreatic islets	0.144985	0.299167	0.931549
Gm38958	3day_Drug - 3day_Vehicle	Pancreatic islets	0.130624	0.331442	0.774313		Gm38958	7day_Drug - 7day_Vehicle	Pancreatic islets	0.112485	0.999998	1
Gm39557	3day_Drug - 3day_Vehicle	Pancreatic islets	0.37871	0.212542	0.774313		Gm39557	7day_Drug - 7day_Vehicle	Pancreatic islets	0.134351	0.62807	0.93246
Gm39653	3day_Drug - 3day_Vehicle	Pancreatic islets	0.307648	0.530794	0.774313		Gm39653	7day_Drug - 7day_Vehicle	Pancreatic islets	0.118984	0.435038	0.931549
Gm40275	3day_Drug - 3day_Vehicle	Pancreatic islets	0.356307	0.210961	0.774313		Gm40275	7day_Drug - 7day_Vehicle	Pancreatic islets	0.184226	0.280664	0.931549
Gm40460	3day_Drug - 3day_Vehicle	Pancreatic islets	0.341004	0.229811	0.774313		Gm40460	7day_Drug - 7day_Vehicle	Pancreatic islets	0.325862	0.593063	0.931549
Gm40469	3day_Drug - 3day_Vehicle	Pancreatic islets	-0.291791	0.227984	0.774313		Gm40469	7day_Drug - 7day_Vehicle	Pancreatic islets	-0.154465	1	1
LOC118568006	3day_Drug - 3day_Vehicle	Pancreatic islets	0.0619165	1	1		LOC118568006	7day_Drug - 7day_Vehicle	Pancreatic islets	-0.481645	0.0398203	0.931549
Gvin1	3day_Drug - 3day_Vehicle	Pancreatic islets	-0.421858	0.587312	0.774313		Gvin1	7day_Drug - 7day_Vehicle	Pancreatic islets	-0.0239527	0.999998	1
Gm40755	3day_Drug - 3day_Vehicle	Pancreatic islets	-1.22593	0.584718	0.774313		Gm40755	7day_Drug - 7day_Vehicle	Pancreatic islets	0.261801	0.321322	0.931549
LOC118567992	3day_Drug - 3day_Vehicle	Pancreatic islets	-0.265785	0.595427	0.774313		LOC118567992	7day_Drug - 7day_Vehicle	Pancreatic islets	0.244429	0.599061	0.931549
Gm40892	3day_Drug - 3day_Vehicle	Pancreatic islets	-0.0613752	0.547558	0.774313		Gm40892	7day_Drug - 7day_Vehicle	Pancreatic islets	-0.0720996	1	1
Gm41408	3day_Drug - 3day_Vehicle	Pancreatic islets	0.330216	1	1		Gm41408	7day_Drug - 7day_Vehicle	Pancreatic islets	0.12954	0.507016	0.931549
Gm41515	3day_Drug - 3day_Vehicle	Pancreatic islets	0.14926	0.393003	0.774313		Gm41515	7day_Drug - 7day_Vehicle	Pancreatic islets	0.340162	0.462524	0.931549
Gm42355	3day_Drug - 3day_Vehicle	Pancreatic islets	0.327194	0.0167101	0.277746		Gm42355	7day_Drug - 7day_Vehicle	Pancreatic islets	0.263071	0.482903	0.931549
Gm45337	3day_Drug - 3day_Vehicle	Pancreatic islets	0.264313	0.458583	0.774313		Gm45337	7day_Drug - 7day_Vehicle	Pancreatic islets	-0.0823439	0.612023	0.931549
Gm45623	3day_Drug - 3day_Vehicle	Pancreatic islets	-0.487635	0.449361	0.774313		Gm45623	7day_Drug - 7day_Vehicle	Pancreatic islets	0.000490566	0.998174	1
Gm45871	3day_Drug - 3day_Vehicle	Pancreatic islets	0.0918737	1	1		Gm45871	7day_Drug - 7day_Vehicle	Pancreatic islets	-0.265616	0.27482	0.931549
Gm45915	3day_Drug - 3day_Vehicle	Pancreatic islets	-0.0444081	1	1		Gm45915	7day_Drug - 7day_Vehicle	Pancreatic islets	-0.132388	0.609017	0.931549
Gm45943	3day_Drug - 3day_Vehicle	Pancreatic islets	-0.403389	0.265397	0.774313		Gm45943	7day_Drug - 7day_Vehicle	Pancreatic islets	0.0718182	0.724192	0.987443
Gm46041	3day_Drug - 3day_Vehicle	Pancreatic islets	0.462404	0.0758982	0.774313		Gm46041	7day_Drug - 7day_Vehicle	Pancreatic islets	0.362015	0.212537	0.931549
Gm46058	3day_Drug - 3day_Vehicle	Pancreatic islets	-0.164159	0.383083	0.774313		Gm46058	7day_Drug - 7day_Vehicle	Pancreatic islets	-0.199132	0.540273	0.931549
LOC118567918	3day_Drug - 3day_Vehicle	Pancreatic islets	-0.380708	0.45462	0.774313		LOC118567918	7day_Drug - 7day_Vehicle	Pancreatic islets	0.15519	1	1
Gm46272	3day_Drug - 3day_Vehicle	Pancreatic islets	-0.189801	0.300875	0.774313		Gm46272	7day_Drug - 7day_Vehicle	Pancreatic islets	0.242953	0.446509	0.931549
Gm46487	3day_Drug - 3day_Vehicle	Pancreatic islets	-0.0375039	0.7896	0.937661		Gm46487	7day_Drug - 7day_Vehicle	Pancreatic islets	-0.0775559	0.66542	0.950664
Gm46527	3day_Drug - 3day_Vehicle	Pancreatic islets	0.172407	0.315565	0.774313		Gm46527	7day_Drug - 7day_Vehicle	Pancreatic islets	-0.226624	0.38943	0.931549
Gm46608	3day_Drug - 3day_Vehicle	Pancreatic islets	-0.336083	0.0913395	0.774313		Gm46608	7day_Drug - 7day_Vehicle	Pancreatic islets	0.288791	0.50237	0.931549
Gm46650	3day_Drug - 3day_Vehicle	Pancreatic islets	0.0887756	0.599778	0.774313		Gm46650	7day_Drug - 7day_Vehicle	Pancreatic islets	-0.157245	0.566737	0.931549
Gm46735	3day_Drug - 3day_Vehicle	Pancreatic islets	0.214723	0.260247	0.774313		Gm46735	7day_Drug - 7day_Vehicle	Pancreatic islets	0.361434	0.262146	0.931549
Gm46773	3day_Drug - 3day_Vehicle	Pancreatic islets	0.0307357	1	1		Gm46773	7day_Drug - 7day_Vehicle	Pancreatic islets	-0.254524	0.425546	0.931549
Gm46840	3day_Drug - 3day_Vehicle	Pancreatic islets	-0.372005	0.588731	0.774313		Gm46840	7day_Drug - 7day_Vehicle	Pancreatic islets	0.157147	0.457558	0.931549
LOC118568705	3day_Drug - 3day_Vehicle	Pancreatic islets	-0.387583	0.437339	0.774313		LOC118568705	7day_Drug - 7day_Vehicle	Pancreatic islets	0.158367	0.318566	0.931549
Gm46913	3day_Drug - 3day_Vehicle	Pancreatic islets	0.0638536	0.731746	0.882685		Gm46913	7day_Drug - 7day_Vehicle	Pancreatic islets	0.200282	0.482622	0.931549
Gm46915	3day_Drug - 3day_Vehicle	Pancreatic islets	0.244335	0.29919	0.774313		Gm46915	7day_Drug - 7day_Vehicle	Pancreatic islets	-0.105797	0.60745	0.931549
Gm46934	3day_Drug - 3day_Vehicle	Pancreatic islets	-0.178626	0.305402	0.774313		Gm46934	7day_Drug - 7day_Vehicle	Pancreatic islets	0.210285	0.307783	0.931549
Gm46977	3day_Drug - 3day_Vehicle	Pancreatic islets	0.444554	0.189771	0.774313		Gm46977	7day_Drug - 7day_Vehicle	Pancreatic islets	-0.234446	0.408504	0.931549
Gm4724	3day_Drug - 3day_Vehicle	Pancreatic islets	-0.331376	1	1		Gm4724	7day_Drug - 7day_Vehicle	Pancreatic islets	0.135745	0.391678	0.931549
Gm4787	3day_Drug - 3day_Vehicle	Pancreatic islets	-0.114631	0.522076	0.774313		Gm4787	7day_Drug - 7day_Vehicle	Pancreatic islets	0.00444561	0.999952	1
Gm4846	3day_Drug - 3day_Vehicle	Pancreatic islets	0.156489	0.500906	0.774313		Gm4846	7day_Drug - 7day_Vehicle	Pancreatic islets	-0.170213	0.523139	0.931549
Gm4894	3day_Drug - 3day_Vehicle	Pancreatic islets	0.283961	0.303757	0.774313		Gm4894	7day_Drug - 7day_Vehicle	Pancreatic islets	-0.0446482	0.810584	1
Mageb6b1	3day_Drug - 3day_Vehicle	Pancreatic islets	0.295593	0.161936	0.774313		Mageb6b1	7day_Drug - 7day_Vehicle	Pancreatic islets	0.120703	0.415396	0.931549
Gm5111	3day_Drug - 3day_Vehicle	Pancreatic islets	-0.147268	0.338541	0.774313		Gm5111	7day_Drug - 7day_Vehicle	Pancreatic islets	0.290881	1	1
Gm5114	3day_Drug - 3day_Vehicle	Pancreatic islets	0.00278776	0.999842	1		Gm5114	7day_Drug - 7day_Vehicle	Pancreatic islets	0.0824548	0.58656	0.931549
Gm5134	3day_Drug - 3day_Vehicle	Pancreatic islets	0.0395802	0.699936	0.851927		Gm5134	7day_Drug - 7day_Vehicle	Pancreatic islets	-0.438573	0.297505	0.931549
Gm51464	3day_Drug - 3day_Vehicle	Pancreatic islets	0.309569	0.462721	0.774313		Gm51464	7day_Drug - 7day_Vehicle	Pancreatic islets	0.223691	0.3021	0.931549
Gm5155	3day_Drug - 3day_Vehicle	Pancreatic islets	-0.0381156	0.829739	0.976305		Gm5155	7day_Drug - 7day_Vehicle	Pancreatic islets	-0.129924	0.500266	0.931549
Gm51581	3day_Drug - 3day_Vehicle	Pancreatic islets	0.454126	0.44073	0.774313		Gm51581	7day_Drug - 7day_Vehicle	Pancreatic islets	0.0492344	0.717762	0.983025
Gm51591	3day_Drug - 3day_Vehicle	Pancreatic islets	-0.441913	0.0402616	0.551009		Gm51591	7day_Drug - 7day_Vehicle	Pancreatic islets	-0.055208	1	1
Gm51592	3day_Drug - 3day_Vehicle	Pancreatic islets	-0.680558	0.0356649	0.498457		Gm51592	7day_Drug - 7day_Vehicle	Pancreatic islets	0.138409	0.419084	0.931549
Gm51595	3day_Drug - 3day_Vehicle	Pancreatic islets	-0.245902	0.271045	0.774313		Gm51595	7day_Drug - 7day_Vehicle	Pancreatic islets	-0.112788	1	1
Gm51691	3day_Drug - 3day_Vehicle	Pancreatic islets	0.12856	0.42719	0.774313		Gm51691	7day_Drug - 7day_Vehicle	Pancreatic islets	0.0701156	0.756037	1
Gm51776	3day_Drug - 3day_Vehicle	Pancreatic islets	0.456171	0.440411	0.774313		Gm51776	7day_Drug - 7day_Vehicle	Pancreatic islets	-0.0919337	1	1
Gm51963	3day_Drug - 3day_Vehicle	Pancreatic islets	-0.228319	0.288725	0.774313		Gm51963	7day_Drug - 7day_Vehicle	Pancreatic islets	-0.102218	0.542587	0.931549
Gm51965	3day_Drug - 3day_Vehicle	Pancreatic islets	0.13981	0.378879	0.774313		Gm51965	7day_Drug - 7day_Vehicle	Pancreatic islets	0.262553	0.251723	0.931549
Gm52215	3day_Drug - 3day_Vehicle	Pancreatic islets	0.647774	0.303167	0.774313		Gm52215	7day_Drug - 7day_Vehicle	Pancreatic islets	-0.146659	0.622391	0.931652
Gm52257	3day_Drug - 3day_Vehicle	Pancreatic islets	0.216898	0.0300604	0.443973		Gm52257	7day_Drug - 7day_Vehicle	Pancreatic islets	-0.175932	0.431989	0.931549
Gm52298	3day_Drug - 3day_Vehicle	Pancreatic islets	-1.4906	0.00343558	0.0923575		Gm52298	7day_Drug - 7day_Vehicle	Pancreatic islets	-0.139262	0.516257	0.931549
LOC118568634	3day_Drug - 3day_Vehicle	Pancreatic islets	-0.477244	0.444352	0.774313		LOC118568634	7day_Drug - 7day_Vehicle	Pancreatic islets	-0.056056	0.623041	0.931786
LOC118568632	3day_Drug - 3day_Vehicle	Pancreatic islets	-0.612658	0.439756	0.774313		LOC118568632	7day_Drug - 7day_Vehicle	Pancreatic islets	-0.191927	0.472983	0.931549
Gm52436	3day_Drug - 3day_Vehicle	Pancreatic islets	-0.46161	0.453375	0.774313		Gm52436	7day_Drug - 7day_Vehicle	Pancreatic islets	-0.0106197	0.918488	1
Gm52451	3day_Drug - 3day_Vehicle	Pancreatic islets	0.44927	0.18899	0.774313		Gm52451	7day_Drug - 7day_Vehicle	Pancreatic islets	0.450733	0.396763	0.931549
Gm52481	3day_Drug - 3day_Vehicle	Pancreatic islets	0.0853063	1	1		Gm52481	7day_Drug - 7day_Vehicle	Pancreatic islets	-0.0389842	0.999991	1
Gm52520	3day_Drug - 3day_Vehicle	Pancreatic islets	-0.29555	0.46073	0.774313		Gm52520	7day_Drug - 7day_Vehicle	Pancreatic islets	0.161684	0.321495	0.931549
Gm52523	3day_Drug - 3day_Vehicle	Pancreatic islets	-3.53357	0.435638	0.774313		Gm52523	7day_Drug - 7day_Vehicle	Pancreatic islets	0.161652	1	1
Gm52537	3day_Drug - 3day_Vehicle	Pancreatic islets	0.297285	0.45755	0.774313		Gm52537	7day_Drug - 7day_Vehicle	Pancreatic islets	-0.513287	0.0821266	0.931549
Gm52606	3day_Drug - 3day_Vehicle	Pancreatic islets	-0.408338	0.589862	0.774313		Gm52606	7day_Drug - 7day_Vehicle	Pancreatic islets	0.134322	0.45078	0.931549
Gm52612	3day_Drug - 3day_Vehicle	Pancreatic islets	0.235789	0.277041	0.774313		Gm52612	7day_Drug - 7day_Vehicle	Pancreatic islets	0.44568	0.00349586	0.931549
Gm52720	3day_Drug - 3day_Vehicle	Pancreatic islets	-0.43012	0.208701	0.774313		Gm52720	7day_Drug - 7day_Vehicle	Pancreatic islets	0.0902395	0.590175	0.931549
Gm52782	3day_Drug - 3day_Vehicle	Pancreatic islets	-0.145974	0.323061	0.774313		Gm52782	7day_Drug - 7day_Vehicle	Pancreatic islets	0.00196465	0.989746	1
LOC118567641	3day_Drug - 3day_Vehicle	Pancreatic islets	-0.524075	0.587351	0.774313		LOC118567641	7day_Drug - 7day_Vehicle	Pancreatic islets	0.0432822	0.739577	0.999957
Gm52799	3day_Drug - 3day_Vehicle	Pancreatic islets	0.519877	0.437473	0.774313		Gm52799	7day_Drug - 7day_Vehicle	Pancreatic islets	0.0366599	0.76013	1
Gm52800	3day_Drug - 3day_Vehicle	Pancreatic islets	-0.339956	0.380805	0.774313		Gm52800	7day_Drug - 7day_Vehicle	Pancreatic islets	0.047978	1	1
LOC118568783	3day_Drug - 3day_Vehicle	Pancreatic islets	-0.234648	0.274974	0.774313		LOC118568783	7day_Drug - 7day_Vehicle	Pancreatic islets	0.109302	0.460532	0.931549
Gm52856	3day_Drug - 3day_Vehicle	Pancreatic islets	-0.175936	0.368595	0.774313		Gm52856	7day_Drug - 7day_Vehicle	Pancreatic islets	0.109886	1	1
Gm5414	3day_Drug - 3day_Vehicle	Pancreatic islets	0.17548	0.375896	0.774313		Gm5414	7day_Drug - 7day_Vehicle	Pancreatic islets	-0.0535889	0.725801	0.988017
Gm5431	3day_Drug - 3day_Vehicle	Pancreatic islets	0.26713	0.00216242	0.0678202		Gm5431	7day_Drug - 7day_Vehicle	Pancreatic islets	0.107389	0.599859	0.931549
Gm5460	3day_Drug - 3day_Vehicle	Pancreatic islets	0.463466	0.188549	0.774313		Gm5460	7day_Drug - 7day_Vehicle	Pancreatic islets	-0.00736332	0.999971	1
Gm5591	3day_Drug - 3day_Vehicle	Pancreatic islets	0.133986	0.495871	0.774313		Gm5591	7day_Drug - 7day_Vehicle	Pancreatic islets	-0.23739	0.526665	0.931549
Gm5592	3day_Drug - 3day_Vehicle	Pancreatic islets	0.4687	0.588913	0.774313		Gm5592	7day_Drug - 7day_Vehicle	Pancreatic islets	-0.272882	0.277851	0.931549
Pwwp4c	3day_Drug - 3day_Vehicle	Pancreatic islets	-0.034171	0.790452	0.938461		Pwwp4c	7day_Drug - 7day_Vehicle	Pancreatic islets	-0.0609686	0.765545	1
Gm5798	3day_Drug - 3day_Vehicle	Pancreatic islets	-0.102593	0.524831	0.774313		Gm5798	7day_Drug - 7day_Vehicle	Pancreatic islets	0.373845	0.00486234	0.931549
Gm5820	3day_Drug - 3day_Vehicle	Pancreatic islets	0.35808	0.439532	0.774313		Gm5820	7day_Drug - 7day_Vehicle	Pancreatic islets	-0.2872	0.597035	0.931549
Gm5916	3day_Drug - 3day_Vehicle	Pancreatic islets	0.696997	0.436667	0.774313		Gm5916	7day_Drug - 7day_Vehicle	Pancreatic islets	0.238847	0.254317	0.931549
Gm6034	3day_Drug - 3day_Vehicle	Pancreatic islets	-0.0135523	0.999997	1		Gm6034	7day_Drug - 7day_Vehicle	Pancreatic islets	-0.195589	0.461284	0.931549
Gm6268	3day_Drug - 3day_Vehicle	Pancreatic islets	0.357279	0.468581	0.774313		Gm6268	7day_Drug - 7day_Vehicle	Pancreatic islets	-0.192666	0.556888	0.931549
Gm6358	3day_Drug - 3day_Vehicle	Pancreatic islets	0.0133075	0.905609	1		Gm6358	7day_Drug - 7day_Vehicle	Pancreatic islets	-0.194236	0.408985	0.931549
Gm6408	3day_Drug - 3day_Vehicle	Pancreatic islets	-0.0912222	0.503942	0.774313		Gm6408	7day_Drug - 7day_Vehicle	Pancreatic islets	0.0839738	1	1
Gm6551	3day_Drug - 3day_Vehicle	Pancreatic islets	0.0346787	0.775756	0.924765		Gm6551	7day_Drug - 7day_Vehicle	Pancreatic islets	0.130587	1	1
Gm6557	3day_Drug - 3day_Vehicle	Pancreatic islets	0.26451	1	1		Gm6557	7day_Drug - 7day_Vehicle	Pancreatic islets	0.0105368	0.961263	1
Gm6570	3day_Drug - 3day_Vehicle	Pancreatic islets	-0.196574	0.391046	0.774313		Gm6570	7day_Drug - 7day_Vehicle	Pancreatic islets	0.176378	1	1
Gm44150	3day_Drug - 3day_Vehicle	Pancreatic islets	-0.348684	1	1		Gm44150	7day_Drug - 7day_Vehicle	Pancreatic islets	0.192484	0.526015	0.931549
Gm6760	3day_Drug - 3day_Vehicle	Pancreatic islets	0.386354	0.452242	0.774313		Gm6760	7day_Drug - 7day_Vehicle	Pancreatic islets	0.0706772	1	1
Eif1ad16	3day_Drug - 3day_Vehicle	Pancreatic islets	-0.305423	0.592394	0.774313		Eif1ad16	7day_Drug - 7day_Vehicle	Pancreatic islets	0.118473	0.538571	0.931549
Gm6833	3day_Drug - 3day_Vehicle	Pancreatic islets	-0.180183	0.321273	0.774313		Gm6833	7day_Drug - 7day_Vehicle	Pancreatic islets	0.118163	0.517928	0.931549
Gm6958	3day_Drug - 3day_Vehicle	Pancreatic islets	-0.290953	0.0330794	0.471069		Gm6958	7day_Drug - 7day_Vehicle	Pancreatic islets	0.232854	0.0290715	0.931549
Gm7137	3day_Drug - 3day_Vehicle	Pancreatic islets	0.479806	0.215108	0.774313		Gm7137	7day_Drug - 7day_Vehicle	Pancreatic islets	0.235905	0.598346	0.931549
Gm7138	3day_Drug - 3day_Vehicle	Pancreatic islets	0.114538	0.421254	0.774313		Gm7138	7day_Drug - 7day_Vehicle	Pancreatic islets	0.0838836	0.613274	0.931549
Gm7247	3day_Drug - 3day_Vehicle	Pancreatic islets	0.0809363	1	1		Gm7247	7day_Drug - 7day_Vehicle	Pancreatic islets	0.30323	0.234768	0.931549
Gm7347	3day_Drug - 3day_Vehicle	Pancreatic islets	0.00911723	0.99999	1		Gm7347	7day_Drug - 7day_Vehicle	Pancreatic islets	0.275549	0.461982	0.931549
Gm7356	3day_Drug - 3day_Vehicle	Pancreatic islets	-0.250844	1	1		Gm7356	7day_Drug - 7day_Vehicle	Pancreatic islets	0.0754965	1	1
Gm7827	3day_Drug - 3day_Vehicle	Pancreatic islets	-0.324646	0.58922	0.774313		Gm7827	7day_Drug - 7day_Vehicle	Pancreatic islets	-0.00696291	0.995558	1
Gm7995	3day_Drug - 3day_Vehicle	Pancreatic islets	-0.31138	0.457788	0.774313		Gm7995	7day_Drug - 7day_Vehicle	Pancreatic islets	0.176679	0.490599	0.931549
Gm8094	3day_Drug - 3day_Vehicle	Pancreatic islets	-0.286693	0.253015	0.774313		Gm8094	7day_Drug - 7day_Vehicle	Pancreatic islets	0.165676	0.305412	0.931549
Gm10406	3day_Drug - 3day_Vehicle	Pancreatic islets	-0.125263	0.524214	0.774313		Gm10406	7day_Drug - 7day_Vehicle	Pancreatic islets	0.17086	0.474321	0.931549
Gm884	3day_Drug - 3day_Vehicle	Pancreatic islets	-0.0598426	0.683679	0.83755		Gm884	7day_Drug - 7day_Vehicle	Pancreatic islets	-0.30861	0.325641	0.931549
Gm8909	3day_Drug - 3day_Vehicle	Pancreatic islets	0.132265	0.493979	0.774313		Gm8909	7day_Drug - 7day_Vehicle	Pancreatic islets	0.16008	0.424099	0.931549
Gm904	3day_Drug - 3day_Vehicle	Pancreatic islets	0.325028	0.469264	0.774313		Gm904	7day_Drug - 7day_Vehicle	Pancreatic islets	-0.0954751	0.598202	0.931549
Gm9507	3day_Drug - 3day_Vehicle	Pancreatic islets	-0.0593384	1	1		Gm9507	7day_Drug - 7day_Vehicle	Pancreatic islets	-0.190022	0.326729	0.931549
Gm9639	3day_Drug - 3day_Vehicle	Pancreatic islets	0.652726	0.021802	0.34497		Gm9639	7day_Drug - 7day_Vehicle	Pancreatic islets	0.112886	0.545191	0.931549
Gm9733	3day_Drug - 3day_Vehicle	Pancreatic islets	0.370283	0.449748	0.774313		Gm9733	7day_Drug - 7day_Vehicle	Pancreatic islets	0.0024753	0.990236	1
Gm9758	3day_Drug - 3day_Vehicle	Pancreatic islets	-0.495003	0.00250656	0.0733726		Gm9758	7day_Drug - 7day_Vehicle	Pancreatic islets	0.213633	0.29109	0.931549
Plac9a	3day_Drug - 3day_Vehicle	Pancreatic islets	0.0670007	0.671617	0.826618		Plac9a	7day_Drug - 7day_Vehicle	Pancreatic islets	-0.0708481	0.760237	1
Gm9936	3day_Drug - 3day_Vehicle	Pancreatic islets	0.184942	0.360334	0.774313		Gm9936	7day_Drug - 7day_Vehicle	Pancreatic islets	-0.11488	0.561804	0.931549
Gmcl1	3day_Drug - 3day_Vehicle	Pancreatic islets	0.139232	0.538376	0.774313		Gmcl1	7day_Drug - 7day_Vehicle	Pancreatic islets	0.204402	0.392955	0.931549
Gmds	3day_Drug - 3day_Vehicle	Pancreatic islets	0.0611804	0.613085	0.779497		Gmds	7day_Drug - 7day_Vehicle	Pancreatic islets	0.0415939	1	1
Gmfg	3day_Drug - 3day_Vehicle	Pancreatic islets	0.0238865	1	1		Gmfg	7day_Drug - 7day_Vehicle	Pancreatic islets	-0.00842163	0.958637	1
Gmnc	3day_Drug - 3day_Vehicle	Pancreatic islets	0.397807	0.444584	0.774313		Gmnc	7day_Drug - 7day_Vehicle	Pancreatic islets	-0.00692889	0.999966	1
Gnai2	3day_Drug - 3day_Vehicle	Pancreatic islets	-1.03877	0.48417	0.774313		Gnai2	7day_Drug - 7day_Vehicle	Pancreatic islets	-0.0116322	0.99984	1
Gnaq	3day_Drug - 3day_Vehicle	Pancreatic islets	-0.283723	0.48972	0.774313		Gnaq	7day_Drug - 7day_Vehicle	Pancreatic islets	-0.00125884	0.992508	1
Gnb1	3day_Drug - 3day_Vehicle	Pancreatic islets	0.283856	0.342985	0.774313		Gnb1	7day_Drug - 7day_Vehicle	Pancreatic islets	0.199041	0.492481	0.931549
Gng12	3day_Drug - 3day_Vehicle	Pancreatic islets	-0.142211	0.513096	0.774313		Gng12	7day_Drug - 7day_Vehicle	Pancreatic islets	0.428597	0.257183	0.931549
Gng13	3day_Drug - 3day_Vehicle	Pancreatic islets	-0.120576	0.376799	0.774313		Gng13	7day_Drug - 7day_Vehicle	Pancreatic islets	-0.101813	1	1
Gng2	3day_Drug - 3day_Vehicle	Pancreatic islets	-0.298512	0.598922	0.774313		Gng2	7day_Drug - 7day_Vehicle	Pancreatic islets	-0.147698	0.558422	0.931549
Gng4	3day_Drug - 3day_Vehicle	Pancreatic islets	0.134744	0.458634	0.774313		Gng4	7day_Drug - 7day_Vehicle	Pancreatic islets	0.257151	0.244758	0.931549
Gng5	3day_Drug - 3day_Vehicle	Pancreatic islets	-0.141687	0.312104	0.774313		Gng5	7day_Drug - 7day_Vehicle	Pancreatic islets	-0.0548571	1	1
Gnl3	3day_Drug - 3day_Vehicle	Pancreatic islets	-0.197342	0.244909	0.774313		Gnl3	7day_Drug - 7day_Vehicle	Pancreatic islets	-0.23382	0.361939	0.931549
Gnpat	3day_Drug - 3day_Vehicle	Pancreatic islets	0.33203	0.214628	0.774313		Gnpat	7day_Drug - 7day_Vehicle	Pancreatic islets	-0.100929	1	1
Gnpnat1	3day_Drug - 3day_Vehicle	Pancreatic islets	-0.383576	0.229997	0.774313		Gnpnat1	7day_Drug - 7day_Vehicle	Pancreatic islets	-0.0224138	0.883602	1
Gnrh1	3day_Drug - 3day_Vehicle	Pancreatic islets	0.359933	0.478274	0.774313		Gnrh1	7day_Drug - 7day_Vehicle	Pancreatic islets	0.222904	0.328018	0.931549
Golga3	3day_Drug - 3day_Vehicle	Pancreatic islets	-0.139483	0.449802	0.774313		Golga3	7day_Drug - 7day_Vehicle	Pancreatic islets	-0.390104	0.498577	0.931549
Golm1	3day_Drug - 3day_Vehicle	Pancreatic islets	0.0884471	0.43491	0.774313		Golm1	7day_Drug - 7day_Vehicle	Pancreatic islets	-0.0855874	0.648851	0.942824
Golph3l	3day_Drug - 3day_Vehicle	Pancreatic islets	0.276978	0.38784	0.774313		Golph3l	7day_Drug - 7day_Vehicle	Pancreatic islets	0.159585	0.411787	0.931549
Got1	3day_Drug - 3day_Vehicle	Pancreatic islets	-0.0708385	1	1		Got1	7day_Drug - 7day_Vehicle	Pancreatic islets	-0.133514	0.625847	0.931898
Got1l1	3day_Drug - 3day_Vehicle	Pancreatic islets	-0.0156305	0.935387	1		Got1l1	7day_Drug - 7day_Vehicle	Pancreatic islets	-0.352664	0.354379	0.931549
Got2	3day_Drug - 3day_Vehicle	Pancreatic islets	-0.187442	0.508721	0.774313		Got2	7day_Drug - 7day_Vehicle	Pancreatic islets	0.192394	0.464179	0.931549
Gp2	3day_Drug - 3day_Vehicle	Pancreatic islets	-1.31332	0.181828	0.774313		Gp2	7day_Drug - 7day_Vehicle	Pancreatic islets	0.236692	0.400642	0.931549
Gpa33	3day_Drug - 3day_Vehicle	Pancreatic islets	-0.0692233	0.68403	0.837786		Gpa33	7day_Drug - 7day_Vehicle	Pancreatic islets	-0.25562	0.413796	0.931549
Gpalpp1	3day_Drug - 3day_Vehicle	Pancreatic islets	-0.0590748	0.780821	0.92954		Gpalpp1	7day_Drug - 7day_Vehicle	Pancreatic islets	-0.150086	1	1
Gpank1	3day_Drug - 3day_Vehicle	Pancreatic islets	0.0938481	1	1		Gpank1	7day_Drug - 7day_Vehicle	Pancreatic islets	-0.261587	0.422496	0.931549
Gpat4	3day_Drug - 3day_Vehicle	Pancreatic islets	0.162573	0.604948	0.775134		Gpat4	7day_Drug - 7day_Vehicle	Pancreatic islets	-0.155553	0.537997	0.931549
Gpbp1	3day_Drug - 3day_Vehicle	Pancreatic islets	-0.564566	0.191815	0.774313		Gpbp1	7day_Drug - 7day_Vehicle	Pancreatic islets	-0.178283	0.414359	0.931549
Gpbp1l1	3day_Drug - 3day_Vehicle	Pancreatic islets	0.0451558	1	1		Gpbp1l1	7day_Drug - 7day_Vehicle	Pancreatic islets	-0.105864	0.533597	0.931549
Gpcpd1	3day_Drug - 3day_Vehicle	Pancreatic islets	0.0641904	0.657293	0.815273		Gpcpd1	7day_Drug - 7day_Vehicle	Pancreatic islets	0.158511	0.564968	0.931549
Gpd1l	3day_Drug - 3day_Vehicle	Pancreatic islets	0.0217553	0.999999	1		Gpd1l	7day_Drug - 7day_Vehicle	Pancreatic islets	0.388259	0.267929	0.931549
Gphb5	3day_Drug - 3day_Vehicle	Pancreatic islets	-0.0833592	0.656932	0.815208		Gphb5	7day_Drug - 7day_Vehicle	Pancreatic islets	-0.69378	0.590631	0.931549
Gpi1	3day_Drug - 3day_Vehicle	Pancreatic islets	-0.251422	1	1		Gpi1	7day_Drug - 7day_Vehicle	Pancreatic islets	-0.309647	0.383733	0.931549
Gpkow	3day_Drug - 3day_Vehicle	Pancreatic islets	-0.0289842	1	1		Gpkow	7day_Drug - 7day_Vehicle	Pancreatic islets	-0.108152	1	1
[truncated: 14,091 more rows]
[truncated: 81 more columns]

## Sheet: Fig. 7
Figure 7D. Volcanoplots representing differentially expressed genes from islets and pancreatic lymph nodes - NOD model							Figure 7E. Normalized values for top 20 differentially expressed genes from islets and PLNs - NOD model
Gene	Contrast	Tissue	Estimate	Pr(>|t|)	FDR		Sample	DSP-1001250001018-C-E03.dcc	DSP-1001250001018-C-E04.dcc	DSP-1001250001018-C-E05.dcc	DSP-1001250001018-C-E06.dcc	DSP-1001250001018-C-E07.dcc	DSP-1001250001018-C-E08.dcc	DSP-1001250001018-C-E09.dcc	DSP-1001250001018-C-E10.dcc	DSP-1001250001018-C-F07.dcc	DSP-1001250001018-C-F08.dcc	DSP-1001250001018-C-F09.dcc	DSP-1001250001018-C-F10.dcc	DSP-1001250001018-C-F11.dcc	DSP-1001250001018-C-F12.dcc	DSP-1001250001018-C-G01.dcc	DSP-1001250001018-C-G02.dcc	DSP-1001250001018-C-H03.dcc	DSP-1001250001018-C-H04.dcc	DSP-1001250001018-C-H05.dcc	DSP-1001250001018-C-H06.dcc	DSP-1001250001018-C-H07.dcc	DSP-1001250001018-C-H08.dcc	DSP-1001250001018-C-H09.dcc	DSP-1001250001018-C-H10.dcc	DSP-1001250001018-C-H11.dcc	DSP-1001250001018-C-H12.dcc	DSP-1001250001019-D-E03.dcc	DSP-1001250001019-D-E04.dcc	DSP-1001250001019-D-E05.dcc	DSP-1001250001019-D-E06.dcc	DSP-1001250001019-D-E07.dcc	DSP-1001250001019-D-E08.dcc	DSP-1001250001019-D-E09.dcc	DSP-1001250001019-D-E10.dcc	DSP-1001250001019-D-E11.dcc	DSP-1001250001019-D-E12.dcc	DSP-1001250001019-D-F06.dcc	DSP-1001250001019-D-F07.dcc	DSP-1001250001019-D-F08.dcc	DSP-1001250001019-D-F09.dcc	DSP-1001250001019-D-F10.dcc	DSP-1001250001019-D-F11.dcc
0610009B22Rik	Drug - Vehicle	Pancreatic islets	-0.325294	0.243519	0.910703		Treatment	Drug	Drug	Drug	Drug	Drug	Drug	Drug	Drug	Drug	Drug	Drug	Drug	Drug	Drug	Drug	Drug	Drug	Drug	Drug	Drug	Drug	Drug	Drug	Drug	Drug	Drug	Vehicle	Vehicle	Vehicle	Vehicle	Vehicle	Vehicle	Vehicle	Vehicle	Vehicle	Vehicle	Vehicle	Vehicle	Vehicle	Vehicle	Vehicle	Vehicle
Sanbr	Drug - Vehicle	Pancreatic islets	-0.174166	1	1		Region	Pancreatic islets	Pancreatic islets	Pancreatic islets	Pancreatic islets	Pancreatic islets	Pancreatic islets	Pancreatic islets	Pancreatic islets	Pancreatic islets	Pancreatic islets	Pancreatic islets	Pancreatic islets	Pancreatic islets	Pancreatic islets	Pancreatic islets	Pancreatic islets	Pancreatic islets	Pancreatic islets	Pancreatic islets	Pancreatic islets	Pancreatic islets	Pancreatic islets	Pancreatic islets	Pancreatic islets	Pancreatic islets	Pancreatic islets	Pancreatic islets	Pancreatic islets	Pancreatic islets	Pancreatic islets	Pancreatic islets	Pancreatic islets	Pancreatic islets	Pancreatic islets	Pancreatic islets	Pancreatic islets	Pancreatic islets	Pancreatic islets	Pancreatic islets	Pancreatic islets	Pancreatic islets	Pancreatic islets
0610010K14Rik	Drug - Vehicle	Pancreatic islets	0.332559	1	1		Arhgap4	0.778618	0.778618	2.51558	2.36358	0.778618	2.68551	2.62662	1.04165	2.04165	2.62662	2.14119	3.58597	2.58597	3.06402	3.14119	3.14119	1.87815	3.04165	2.94854	1.36358	2.14119	3.36358	3.15713	2.85662	2.77862	2.55623	3.84901	2.77862	3.21158	2.68551	3.77862	2.22608	2.83307	1.92301	2.77862	3.62662	2.94854	2.92748	2.41249	2.59805	2.98507	2.51558
0610012G03Rik	Drug - Vehicle	Pancreatic islets	0.535792	0.443587	0.910703		Arhgap45	1.77862	3.36358	2.8941	3.10055	2.77862	4.27047	3.04165	3.36358	2.04165	3.04165	2.87815	2.77862	3.86608	3.36358	2.55623	3.14119	3.55623	3.04165	3.68551	2.36358	2.87815	3.36358	3.26404	4.16328	2.91612	4.46312	2.62662	2.77862	1.62662	3.36358	3.77862	2.99161	3.1867	3.28558	3.94854	3.04165	3.68551	2.92748	3.36358	3.52405	3.2481	3.19366
0610030E20Rik	Drug - Vehicle	Pancreatic islets	-0.363423	0.246609	0.910703		Atxn2l	2.36358	3.77862	4.47906	3.10055	4.53351	4.61151	3.94854	3.36358	3.84901	3.62662	4.64369	3.77862	4.53351	4.22156	2.87815	4.01566	4.41421	4.04165	4.36358	4.17094	3.72615	3.36358	4.41089	4.28112	4.26404	3.55623	4.36358	3.19366	2.04165	2.36358	3.36358	2.99161	3.70754	2.43758	3.77862	3.36358	3.74209	2.74691	2.96503	2.73555	3.4705	3.65309
0610040J01Rik	Drug - Vehicle	Pancreatic islets	0.128882	0.501508	0.912685		En2	2.77862	3.77862	3.58597	4.36358	2.94854	2.94854	4.12912	3.62662	2.04165	2.04165	2.87815	1.77862	2.94854	3.13617	3.55623	3.55623	3.46312	3.04165	3.36358	2.94854	2.55623	4.36358	3.15713	3.46667	3.54415	1.55623	6.99585	6.92158	7.25111	6.49286	6.6366	7.76213	7.45756	7.70437	7.69748	7.21158	7.23641	7.19317	7.25043	7.21863	7.3705	6.77862
1110002E22Rik	Drug - Vehicle	Pancreatic islets	-0.0151312	0.914838	1		Erdr1	6.17094	6.10055	6.41282	5.94854	6.10055	6.03601	5.71408	6.46792	6.12912	6.25111	6.33759	6.6366	6.58597	6.61151	6.46312	6.31111	6.58965	6.50108	6.06402	6.64898	6.31111	6.82301	6.37555	6.77862	6.77862	6.55623	4.21158	4.19366	4.04165	4.45104	4.58597	4.45874	4.85297	4.40106	3.77862	5.28958	4.43397	4.54046	4.17802	4.27612	3.83307	4.23805
1110004F10Rik	Drug - Vehicle	Pancreatic islets	0.301363	0.245034	0.910703		Fam222a	3.10055	2.36358	2.51558	3.10055	2.36358	3.36358	3.04165	3.36358	3.36358	2.04165	2.87815	3.36358	2.36358	2.47906	3.14119	2.55623	3.25667	2.77862	3.36358	3.36358	3.72615	3.77862	2.62662	2.51558	3.36358	2.55623	5.99585	5.55121	6.10774	5.27047	5.23805	6.30503	6.11435	6.36358	6.20488	5.99585	5.89963	5.77076	5.8893	5.84597	5.81289	5.46044
Bbln	Drug - Vehicle	Pancreatic islets	0.123407	0.609092	0.929297		Gm17660	4.23805	3.10055	4.44158	4.10055	3.23805	3.94854	3.62662	2.62662	3.04165	3.62662	3.72615	3.77862	3.36358	3.7559	3.87815	3.87815	4.14119	3.26404	2.36358	3.36358	4.01566	3.36358	3.84901	3.30913	3.04165	3.36358	6.62662	6.74824	7.05288	6.19647	6.10055	7.32621	7.12257	7.48198	7.15366	6.94854	6.93647	6.73484	6.8499	7.0509	6.96692	6.02655
Eola1	Drug - Vehicle	Pancreatic islets	-0.646173	0.151958	0.910703		Hemgn	3.94854	2.77862	3.28112	3.58597	2.36358	2.36358	3.62662	3.36358	1.04165	4.36358	3.72615	3.10055	3.36358	3.47906	2.14119	4.14119	3.55623	3.70462	1.36358	3.36358	3.36358	3.36358	2.45669	3.19366	2.77862	2.87815	6.59624	6.47906	6.53351	5.36358	5.77862	6.81704	6.62314	6.8299	6.94854	6.46792	6.27047	6.50535	6.36979	6.3314	6.41803	5.9079
1110017D15Rik	Drug - Vehicle	Pancreatic islets	-0.0933468	1	1		Iqcm	4.23805	3.10055	3.71722	3.94854	3.10055	3.17094	2.04165	3.36358	2.62662	3.84901	3.72615	3.36358	2.58597	3.66126	3.14119	2.87815	4.07979	3.54415	1.36358	3.36358	3.36358	4.36358	3.91612	3.51558	3.36358	3.55623	5.99585	6.44158	6.61151	6.0915	6.02655	7.0437	7.02508	7.27552	6.73281	6.71408	6.61151	6.45473	6.69047	6.62485	6.83307	6.52457
1110025L11Rik	Drug - Vehicle	Pancreatic islets	-0.100281	1	1		Kir3dl1	1.77862	0.778618	1.51558	2.36358	1.36358	1.94854	1.04165	3.04165	2.04165	3.36358	1.55623	0.778618	2.36358	2.02655	1.55623	1.55623	1.14119	2.77862	2.36358	1.36358	0.556226	1.77862	2.04165	2.06812	2.04165	0.556226	3.84901	4.00101	4.04165	3.53351	1.77862	4.54801	4.15499	4.47321	3.58597	3.84901	3.94854	3.84002	3.89792	3.86108	3.83307	3.65309
1110032A03Rik	Drug - Vehicle	Pancreatic islets	-0.260985	0.286186	0.910703		Mcemp1	3.36358	0.778618	3.00101	4.58597	3.36358	2.36358	3.21158	3.84901	2.62662	2.62662	3.14119	2.36358	3.23805	3.06402	3.14119	3.36358	3.55623	2.45669	2.36358	1.36358	2.14119	1.77862	2.26404	5.7886	2.45669	3.36358	6.50108	6.70145	6.97239	5.88714	6.47906	7.13297	7.02946	6.97363	6.6366	6.9243	6.82301	6.78839	6.73442	6.79968	6.80269	6.3126
1110032F04Rik	Drug - Vehicle	Pancreatic islets	-0.485114	0.447442	0.910703		Ormdl1	3.36358	3.94854	3.19366	1.77862	3.58597	3.82301	2.84901	4.21158	3.04165	4.21158	3.72615	3.10055	3.10055	3.61151	3.72615	3.36358	3.64369	3.15713	2.94854	2.36358	2.87815	3.77862	3.62662	3.65309	3.45669	3.87815	1.04165	2.51558	3.36358	2.94854	2.77862	3.07407	2.83307	2.92301	3.10055	1.04165	3.12912	3.16195	2.67552	2.86108	3.57003	2.77862
1110038F14Rik	Drug - Vehicle	Pancreatic islets	0.506277	0.198887	0.910703		Pcsk2	4.23805	4.58597	4.40311	3.36358	4.23805	3.94854	4.28958	4.04165	4.94854	4.62662	3.72615	4.10055	4.36358	4.33321	3.87815	4.25667	3.87815	4.31467	4.36358	3.68551	4.36358	4.10055	4.81424	4.39005	4.62662	4.36358	2.04165	3.19366	2.36358	2.94854	1.77862	3.15208	4.12257	3.28558	3.10055	2.62662	3.04165	3.42498	3.14946	3.97656	3.83307	3.58597
1110051M20Rik	Drug - Vehicle	Pancreatic islets	0.0200913	1	1		Podxl	4.36358	2.77862	4.14785	4.10055	2.94854	3.68551	2.62662	2.62662	3.04165	3.62662	3.14119	2.77862	3.36358	3.61151	3.55623	2.14119	3.64369	3.62662	4.68551	2.94854	3.55623	2.77862	3.84901	3.51558	3.62662	3.87815	6.84901	7.0763	7.1812	6.40797	6.68551	7.55161	7.47371	7.61151	7.49286	7.30844	7.07508	7.15743	7.10551	7.17698	7.21773	6.65309
1110059E24Rik	Drug - Vehicle	Pancreatic islets	0.237281	0.280604	0.910703		Rbm39	2.77862	3.10055	4.36358	3.58597	3.68551	4.36358	3.36358	4.21158	3.04165	4.21158	4.25667	3.36358	3.94854	4.06402	4.64369	4.01566	2.87815	2.91612	4.53351	4.53351	1.55623	4.58597	3.36358	3.51558	3.91612	3.55623	2.04165	3.65309	3.36358	3.17094	3.36358	2.81104	2.83307	3.43758	2.36358	3.04165	3.12912	2.64737	3.14946	2.73555	3.36358	2.77862
1110059G10Rik	Drug - Vehicle	Pancreatic islets	-0.354591	0.262172	0.910703		Slc15a4	3.10055	4.86608	4.71722	3.94854	4.23805	4.27047	4.28958	4.62662	5.50108	5.12912	4.72615	3.77862	4.23805	4.66126	4.80415	5.25667	4.60062	4.74209	5.17094	3.94854	4.64369	4.10055	4.70462	4.81815	4.45669	4.55623	2.04165	3.65309	3.94854	1.94854	3.77862	2.7115	3.57003	3.63922	3.77862	3.62662	3.68551	3.92748	3.96503	3.86108	3.83307	3.77862
1110065P20Rik	Drug - Vehicle	Pancreatic islets	-0.765475	0.431484	0.910703		Wdhd1	3.77862	3.10055	3.65309	4.10055	3.47906	4.17094	3.84901	3.36358	3.36358	2.62662	3.36358	3.10055	4.02655	3.06402	3.87815	4.25667	3.14119	4.10055	4.17094	3.68551	3.36358	2.77862	3.04165	3.46667	3.54415	3.36358	6.89963	6.74824	7.27047	6.40797	6.23805	7.11847	7.14292	7.26031	7.27047	6.46792	6.89963	6.78839	6.65026	6.86857	6.582	6.33321
1190007I07Rik	Drug - Vehicle	Pancreatic islets	0.239064	0.0696624	0.910703		Zbtb20	3.58597	2.77862	3.00101	2.36358	2.94854	2.94854	3.21158	3.04165	3.04165	2.62662	2.87815	2.36358	2.58597	3.13617	2.87815	3.36358	3.01566	3.36358	3.36358	2.36358	3.14119	1.77862	3.45669	2.85662	3.54415	2.55623	6.36358	6.82301	6.76957	5.7559	6.30218	6.72433	6.77167	6.59139	6.84471	6.04165	6.47628	6.54738	6.55545	6.45603	6.4445	6.11252
1300017J02Rik	Drug - Vehicle	Pancreatic islets	-0.112568	0.586118	0.922299		Clps	4.10055	4.68551	5.40311	5.73281	7.96844	6.78985	4.62662	6.56521	6.08605	6.50108	5.55623	6.06402	5.02655	6.16232	7.14119	5.55623	5.68551	4.74209	6.36358	4.82301	7.17094	5.68551	4.98025	6.38348	5.89963	5.76568	3.62662	3.77862	3.62662	4.45104	4.10055	4.51886	3.83307	3.97363	4.68551	4.62662	3.56521	3.16195	3.54999	3.91997	3.36358	3.65309
1500009C09Rik	Drug - Vehicle	Pancreatic islets	0.424487	0.259012	0.910703		Atg12	4.68551	4.77862	4.58597	4.94854	5.23805	4.27047	4.36358	4.94854	4.84901	4.21158	4.94854	4.36358	4.23805	4.7673	4.46312	5.25667	3.94854	4.21158	3.68551	3.68551	3.87815	4.10055	4.58597	5.39005	5.81424	5.14119	3.04165	3.65309	2.62662	2.94854	1.77862	3.48911	3.83307	3.57508	4.36358	4.21158	3.79654	3.54046	3.54999	3.52405	3.91107	3.10055
1500009L16Rik	Drug - Vehicle	Pancreatic islets	-0.280027	0.465213	0.910703
1520401A03Rik	Drug - Vehicle	Pancreatic islets	-0.490189	0.582244	0.922299		Figure 7G. Beta estimate values of immune matrix identified from pancreatic islets in NOD model
1600012H06Rik	Drug - Vehicle	Pancreatic islets	0.201335	0.531517	0.922299		Sample	Group	alpha-beta T	B	DC	gamma-delta T	ILC	monocyte	myeloid	Stem&Prog	stroma	T act
1600014C10Rik	Drug - Vehicle	Pancreatic islets	-0.219317	0.474993	0.910703		DSP-1001250001018-C-E03.dcc	Drug	2.3086	4.74135	0.443541	0.371597	1.92126	0	1.23241	11.6527	7.44012	0
1600014C23Rik	Drug - Vehicle	Pancreatic islets	0.108729	0.597529	0.922299		DSP-1001250001018-C-E04.dcc	Drug	2.27775	4.91284	0.18664	0.222855	1.68452	0	1.00966	9.99428	5.88588	0.133206
1700001C19Rik	Drug - Vehicle	Pancreatic islets	-0.10424	0.57288	0.922299		DSP-1001250001018-C-E05.dcc	Drug	1.7507	3.86403	0.594464	0.0779465	1.95481	0	0.744312	10.7788	6.68019	0
1700001K19Rik	Drug - Vehicle	Pancreatic islets	-0.0764663	1	1		DSP-1001250001018-C-E06.dcc	Drug	1.62287	3.58459	0	0	1.37072	0.145758	0.779007	9.91955	5.37476	0.132041
1700001L19Rik	Drug - Vehicle	Pancreatic islets	-1.31735	0.427849	0.910703		DSP-1001250001018-C-E07.dcc	Drug	1.43188	5.39777	0.853624	0.406446	1.87268	0	0.825147	11.5945	6.56129	0
1700001O22Rik	Drug - Vehicle	Pancreatic islets	-0.264207	0.304477	0.910703		DSP-1001250001018-C-E08.dcc	Drug	0.859967	5.596	0.500927	0.695984	2.24087	0.106473	1.46721	14.1876	8.40837	0
1700001P01Rik	Drug - Vehicle	Pancreatic islets	-0.188037	0.31751	0.910703		DSP-1001250001018-C-E09.dcc	Drug	1.68036	4.8897	0.46798	0.0825719	2.37659	0.0739179	1.16397	12.5842	7.97095	0.0331513
1700003E16Rik	Drug - Vehicle	Pancreatic islets	-0.0636003	0.75412	1		DSP-1001250001018-C-E10.dcc	Drug	1.99917	3.13266	0.105789	0.288275	0.981129	0.133854	0.374793	8.94615	3.28593	0.00633025
1700003F12Rik	Drug - Vehicle	Pancreatic islets	0.324984	0.300422	0.910703		DSP-1001250001018-C-F07.dcc	Drug	2.01442	3.35588	0.185864	0.0670788	1.19788	0.0931358	0.442483	9.26875	3.10036	0.170123
1700003H04Rik	Drug - Vehicle	Pancreatic islets	-0.280348	0.312125	0.910703		DSP-1001250001018-C-F08.dcc	Drug	2.44863	3.05499	0	0.021092	0.975367	0.139969	0.355536	7.62983	2.90097	0.232401
1700006A11Rik	Drug - Vehicle	Pancreatic islets	0.107326	1	1		DSP-1001250001018-C-F09.dcc	Drug	1.22191	3.74954	0.616936	0	1.14793	0	0.56152	11.0974	3.21428	0.0584062
1700007K13Rik	Drug - Vehicle	Pancreatic islets	0.293576	0.312131	0.910703		DSP-1001250001018-C-F10.dcc	Drug	2.10616	4.91109	0.266959	0	2.32887	0.0287777	1.08353	12.6666	5.98471	0.0749819
1700008O03Rik	Drug - Vehicle	Pancreatic islets	-0.0126719	0.999979	1		DSP-1001250001018-C-F11.dcc	Drug	1.50338	4.65008	0.37541	0.21413	2.29991	0	1.10204	11.2257	7.16725	0
1700008P02Rik	Drug - Vehicle	Pancreatic islets	-0.427359	0.213613	0.910703		DSP-1001250001018-C-F12.dcc	Drug	1.64052	3.12858	0.248665	0.192389	1.06318	0	0.458172	8.95551	3.35891	0.00973932
1700009N14Rik	Drug - Vehicle	Pancreatic islets	-0.203005	0.494684	0.911459		DSP-1001250001018-C-G01.dcc	Drug	2.01422	3.85377	0.520618	0	1.60746	0.127764	0.859447	11.4187	4.9599	0
1700010B08Rik	Drug - Vehicle	Pancreatic islets	-0.464343	0.452865	0.910703		DSP-1001250001018-C-G02.dcc	Drug	1.40733	3.4269	0.280595	0.279647	1.45237	0.0203692	0.763689	13.0121	4.37982	0.288966
1700010I14Rik	Drug - Vehicle	Pancreatic islets	-0.482771	1	1		DSP-1001250001018-C-H03.dcc	Drug	1.55594	3.84675	0.640133	0.288966	1.59823	0.028397	0.702037	9.88319	5.01736	0
1700011L22Rik	Drug - Vehicle	Pancreatic islets	-0.109106	1	1		DSP-1001250001018-C-H04.dcc	Drug	1.55063	4.21176	0.673057	0.368318	1.4905	0	0.724122	10.3438	4.94445	0.007417
1700012A03Rik	Drug - Vehicle	Pancreatic islets	-0.222014	1	1		DSP-1001250001018-C-H05.dcc	Drug	2.49032	3.16993	0.04813	0.07879	1.48247	0.168351	0.647014	8.00449	3.30054	0.590538
1700012B07Rik	Drug - Vehicle	Pancreatic islets	0.144399	1	1		DSP-1001250001018-C-H06.dcc	Drug	2.20514	3.12164	0.0467385	0	1.1279	0	0.347274	8.31581	2.61069	0
1700012B09Rik	Drug - Vehicle	Pancreatic islets	0.210868	0.355249	0.910703		DSP-1001250001018-C-H07.dcc	Drug	2.20348	4.90637	0.465343	0.342387	2.34123	0	0.97464	11.6069	6.30524	0.0848219
1700012P22Rik	Drug - Vehicle	Pancreatic islets	-0.119127	0.516451	0.919627		DSP-1001250001018-C-H08.dcc	Drug	1.87035	2.64616	0	0.158606	0.070642	0	0.103567	6.64838	1.35835	0.775012
1700013D24Rik	Drug - Vehicle	Pancreatic islets	-1.14076	0.15512	0.910703		DSP-1001250001018-C-H09.dcc	Drug	1.6151	4.53084	0.576515	0.153376	2.33223	0.00477178	1.02797	11.0781	7.69418	0
1700013F07Rik	Drug - Vehicle	Pancreatic islets	0.0211772	0.902836	1		DSP-1001250001018-C-H10.dcc	Drug	1.75386	3.44506	0.226092	0.154576	1.30948	0	0.638547	9.41092	3.8439	0.127068
1700013G24Rik	Drug - Vehicle	Pancreatic islets	-0.84249	0.172138	0.910703		DSP-1001250001018-C-H11.dcc	Drug	1.43528	3.47789	0.187717	0.177238	1.45584	0	0.603856	9.23781	4.38358	0.186011
1700013H16Rik	Drug - Vehicle	Pancreatic islets	-0.0505006	1	1		DSP-1001250001018-C-H12.dcc	Drug	1.92292	4.98968	0.402703	0.464977	1.76009	0	0.845495	11.8389	5.10882	0.0490982
Pttg1ip2	Drug - Vehicle	Pancreatic islets	-0.229471	0.355236	0.910703		DSP-1001250001019-D-E03.dcc	Vehicle	1.3331	1.62742	0.145118	0.392327	0.46057	0	0.23009	6.06011	1.6817	0.931795
1700015G11Rik	Drug - Vehicle	Pancreatic islets	0.0677375	1	1		DSP-1001250001019-D-E04.dcc	Vehicle	1.15021	3.14792	0.176256	0.322387	1.54564	0	0.372091	6.17776	2.61899	0.214354
1700016C15Rik	Drug - Vehicle	Pancreatic islets	0.0845244	0.634112	0.950702		DSP-1001250001019-D-E05.dcc	Vehicle	1.38408	2.21691	0.36523	0.210259	0.729132	0.0458924	0.34377	5.70754	1.87392	0.536027
1700016D06Rik	Drug - Vehicle	Pancreatic islets	0.130244	1	1		DSP-1001250001019-D-E06.dcc	Vehicle	1.23552	4.02007	0.427207	0.529039	1.58976	0	0.887925	8.88573	4.44763	0.26719
1700016H13Rik	Drug - Vehicle	Pancreatic islets	-0.0745713	1	1		DSP-1001250001019-D-E07.dcc	Vehicle	0.989249	1.1175	0.00581881	0	0.00371171	0.0458134	0.131717	3.93698	0.582216	0.827591
1700016K19Rik	Drug - Vehicle	Pancreatic islets	-0.855446	0.152648	0.910703		DSP-1001250001019-D-E08.dcc	Vehicle	0.566618	1.91437	0.148277	0.205244	0.640837	0	0.261679	5.02463	1.84233	0.36579
1700017B05Rik	Drug - Vehicle	Pancreatic islets	0.28409	0.276121	0.910703		DSP-1001250001019-D-E09.dcc	Vehicle	0.610072	1.70318	0.272301	0.254376	0.466341	0	0.131668	4.76467	1.61246	0.174886
1700017N19Rik	Drug - Vehicle	Pancreatic islets	-0.71582	0.195224	0.910703		DSP-1001250001019-D-E10.dcc	Vehicle	0.970674	2.3113	0.4204	0.322029	0.882275	0.0369742	0.380023	5.66023	2.39166	0.231517
1700018B08Rik	Drug - Vehicle	Pancreatic islets	-0.366212	0.460424	0.910703		DSP-1001250001019-D-E11.dcc	Vehicle	1.21051	2.08866	0	0.261431	0.96076	0.0157814	0.545821	6.72786	1.67587	0.673956
1700018F24Rik	Drug - Vehicle	Pancreatic islets	0.135335	0.458784	0.910703		DSP-1001250001019-D-E12.dcc	Vehicle	1.18583	3.26218	0	0.151136	1.32504	0.033535	0.412892	5.04253	2.21703	1.46785
1700018G05Rik	Drug - Vehicle	Pancreatic islets	-0.116223	0.559753	0.922299		DSP-1001250001019-D-F06.dcc	Vehicle	1.04506	1.82531	0.0836707	0.125792	0.719059	0.030643	0.283883	4.78477	1.66102	0.270857
1700019A02Rik	Drug - Vehicle	Pancreatic islets	-0.00726109	0.990282	1		DSP-1001250001019-D-F07.dcc	Vehicle	0.611433	1.70709	0.179161	0.333838	0.332911	0	0.24605	5.42988	1.52658	0.345034
1700019D03Rik	Drug - Vehicle	Pancreatic islets	-0.182072	0.363323	0.910703		DSP-1001250001019-D-F08.dcc	Vehicle	0.703508	1.57014	0.0431239	0.199623	0.30017	0	0.192723	4.27987	1.20578	0.325617
1700019N19Rik	Drug - Vehicle	Pancreatic islets	-0.301267	0.31623	0.910703		DSP-1001250001019-D-F09.dcc	Vehicle	0.986013	1.9111	0.102792	0.232463	0.677206	0	0.269874	5.23062	1.87829	0.269872
1700020A23Rik	Drug - Vehicle	Pancreatic islets	-0.126506	0.4976	0.911543		DSP-1001250001019-D-F10.dcc	Vehicle	0.922762	2.19424	0.310688	0.262769	0.738304	0	0.357926	5.65339	1.84266	0.196724
Nscme3l	Drug - Vehicle	Pancreatic islets	0.609212	0.438727	0.910703		DSP-1001250001019-D-F11.dcc	Vehicle	0.925763	1.84423	0.0439146	0.302292	0.511693	0	0.3283	4.89757	1.73649	0.276418
1700020L24Rik	Drug - Vehicle	Pancreatic islets	-0.620396	0.196101	0.910703		DSP-1001250001019-D-G06.dcc	Vehicle	1.12994	1.81485	0.1848	0.214896	0.585326	0	0.263045	5.32205	1.85829	0.142446
1700020N01Rik	Drug - Vehicle	Pancreatic islets	-0.555989	0.423443	0.910703		DSP-1001250001019-D-G07.dcc	Vehicle	1.52157	2.81167	0.486828	0.351426	1.2008	0.0139875	0.492103	6.63747	2.99554	0
1700020N15Rik	Drug - Vehicle	Pancreatic islets	-0.134485	1	1		DSP-1001250001019-D-G11.dcc	Vehicle	0.884377	1.89283	0.0724806	0.171166	0.449421	0	0.211712	5.57706	1.93697	0.333207
1700021F07Rik	Drug - Vehicle	Pancreatic islets	-0.289229	1	1		DSP-1001250001019-D-G12.dcc	Vehicle	0.910557	1.39552	0.0470559	0	0.180769	0	0.0171184	4.26225	1.05352	0.27747
1700022I11Rik	Drug - Vehicle	Pancreatic islets	-1.29697	7.46223e-10	3.02662e-07		DSP-1001250001019-D-H01.dcc	Vehicle	2.65086	1.43583	0	0.0478138	0.660006	0	0.29504	4.84624	0.752446	0.231261
1700024G13Rik	Drug - Vehicle	Pancreatic islets	-0.571751	1	1		DSP-1001250001019-D-H02.dcc	Vehicle	1.23444	4.41039	0.240048	0.239525	1.74514	0	0.600088	8.16537	3.7985	0.439675
1700024J04Rik	Drug - Vehicle	Pancreatic islets	-0.0402743	0.818131	1		DSP-1001250001019-D-H03.dcc	Vehicle	1.55936	3.9017	0.527092	0.27208	2.62029	0	0.892647	10.13	5.05783	0.435714
1700025C18Rik	Drug - Vehicle	Pancreatic islets	0.105341	0.50816	0.914589		DSP-1001250001019-D-H04.dcc	Vehicle	1.51895	3.35189	0.0270344	0.227538	0.954521	0	0.349324	7.90154	4.75074	0.80888
1700025G04Rik	Drug - Vehicle	Pancreatic islets	-0.0765818	1	1		DSP-1001250001019-D-H05.dcc	Vehicle	2.13666	3.55376	0.139938	0.243449	1.82132	0.00854888	0.773824	8.1247	4.80616	0.311666
1700028J19Rik	Drug - Vehicle	Pancreatic islets	-0.105039	0.541239	0.922299		DSP-1001250001019-D-H06.dcc	Vehicle	0.873627	1.78261	0	0	0.166677	0	0.116143	3.18367	1.15927	0.841073
1700028K03Rik	Drug - Vehicle	Pancreatic islets	-0.428321	0.0591956	0.910703		DSP-1001250001019-D-H07.dcc	Vehicle	1.80896	4.20874	0.572455	0.550896	1.97282	0.0879676	0.940095	9.51776	4.81833	0.538558
1700028P14Rik	Drug - Vehicle	Pancreatic islets	0.0502069	0.777406	1		DSP-1001250001019-D-H08.dcc	Vehicle	1.20236	2.18457	0.0706498	0.374303	1.30854	0	0.511295	6.81632	2.39581	0.280019
1700029F12Rik	Drug - Vehicle	Pancreatic islets	-0.0778316	0.664485	0.978727		DSP-1001250001019-D-H09.dcc	Vehicle	2.14068	2.49434	0.458417	0.176941	0.434756	0	0.301633	4.55398	2.27373	0.457516
1700029H14Rik	Drug - Vehicle	Pancreatic islets	0.114879	0.586393	0.922299		DSP-1001250001019-D-H10.dcc	Vehicle	2.29992	4.50375	0.586291	0.350747	2.49885	0.135105	1.00598	8.76736	6.06927	0.156992
1700029I15Rik	Drug - Vehicle	Pancreatic islets	0.0487372	0.697435	1		DSP-1001250001019-D-H11.dcc	Vehicle	1.62512	2.33077	0.196555	0.345888	1.2806	0.0667699	0.494933	6.60622	3.07388	0.432908
1700029J07Rik	Drug - Vehicle	Pancreatic islets	0.183563	1	1
Ndufb11b	Drug - Vehicle	Pancreatic islets	0.257312	0.459847	0.910703		Average values of immune cell proportions in pancreatic islets in NOD model
1700030J22Rik	Drug - Vehicle	Pancreatic islets	-0.0928589	0.593822	0.922299			alpha-beta T	B	DC	gamma-delta T	ILC	monocyte	myeloid	Stem&Prog	stroma	T act
1700030K09Rik	Drug - Vehicle	Pancreatic islets	0.313047	0.464171	0.910703		Vehicle	1.26864	2.46887	0.20431	0.247473	0.960105	0.016807	0.407788	6.08633	2.50306	0.421383
1700031F05Rik	Drug - Vehicle	Pancreatic islets	-0.510348	0.224356	0.910703		Drug	1.8035	4.02292	0.342863	0.196433	1.59401	0.041213	0.762979	10.4346	5.04772	0.11382
1700034E13Rik	Drug - Vehicle	Pancreatic islets	-0.0051963	0.999749	1
1700034I23Rik	Drug - Vehicle	Pancreatic islets	0.221882	0.376095	0.910703		Figure 7H. Beta estimate values of immune matrix identified from pancreatic lymph node in NOD model
1700034J05Rik	Drug - Vehicle	Pancreatic islets	-0.600298	0.437035	0.910703		Sample	class	alpha-beta T	B	DC	gamma-delta T	ILC	monocyte	myeloid	Stem&Prog	stroma	T act
1700037C18Rik	Drug - Vehicle	Pancreatic islets	-0.0587747	1	1		DSP-1001250001018-C-E11.dcc	Drug	5.20946	7.8907	1.16451	1.40038	5.43622	0.280334	1.42296	13.594	11.1186	0.945065
1700037H04Rik	Drug - Vehicle	Pancreatic islets	0.080385	0.639844	0.956325		DSP-1001250001018-C-E12.dcc	Drug	1.22478	12.3515	1.41789	0.356588	4.45512	0.154049	1.82469	13.5487	11.3804	0.520518
P3r3urf	Drug - Vehicle	Pancreatic islets	0.0791911	0.643997	0.959962		DSP-1001250001018-C-F01.dcc	Drug	3.21591	8.42915	1.62796	0.841458	4.2782	0.175873	1.40786	14.0969	10.296	1.01553
1700056E22Rik	Drug - Vehicle	Pancreatic islets	0.566901	0.00595967	0.266163		DSP-1001250001018-C-F02.dcc	Drug	4.41396	8.07596	1.22501	1.32573	4.22181	0.173599	1.42627	14.4855	10.2837	1.07752
1700057G04Rik	Drug - Vehicle	Pancreatic islets	-0.350667	0.261067	0.910703		DSP-1001250001018-C-F03.dcc	Drug	0.173464	0.379222	0	0.0414442	0.0444717	0	0.0100874	0.281574	0.0989643	0.00579865
1700066B19Rik	Drug - Vehicle	Pancreatic islets	-0.152938	1	1		DSP-1001250001018-C-F04.dcc	Drug	6.61328	8.81684	1.24702	1.03632	4.32003	0.144054	1.35625	15.3216	8.42356	0.974955
1700066M21Rik	Drug - Vehicle	Pancreatic islets	-0.26999	0.457008	0.910703		DSP-1001250001018-C-F05.dcc	Drug	2.37933	11.0008	1.29468	0.845437	5.00233	0.311597	1.66833	15.0822	10.2882	0.796343
1700067K01Rik	Drug - Vehicle	Pancreatic islets	-0.268665	0.311185	0.910703		DSP-1001250001018-C-F06.dcc	Drug	5.19751	8.81981	0.483235	1.42713	3.11016	0.160319	1.10676	12.7553	5.7887	1.41826
1700067P10Rik	Drug - Vehicle	Pancreatic islets	-0.0802568	0.701703	1		DSP-1001250001018-C-G03.dcc	Drug	1.07775	2.02737	0.0775391	0.0746726	0.303758	0	0.181841	2.17541	1.15862	0.97849
1700069L16Rik	Drug - Vehicle	Pancreatic islets	-0.214371	0.402862	0.910703		DSP-1001250001018-C-G04.dcc	Drug	2.73921	8.96679	1.06394	0.652936	2.69209	0	1.27218	12.7929	7.99507	0.740557
Prss59	Drug - Vehicle	Pancreatic islets	-0.186133	0.433089	0.910703		DSP-1001250001018-C-G05.dcc	Drug	1.75374	9.65226	0.916655	0.665812	3.20479	0	1.76977	12.8071	9.16104	0.0832297
1700084M14Rik	Drug - Vehicle	Pancreatic islets	-0.621053	0.217259	0.910703		DSP-1001250001018-C-G06.dcc	Drug	1.73062	13.0311	1.59569	0.561851	3.63518	0.0622282	1.46335	12.2403	8.92447	0.289953
1700086L19Rik	Drug - Vehicle	Pancreatic islets	1.40293	0.171676	0.910703		DSP-1001250001018-C-G07.dcc	Drug	1.75499	10.1091	1.15061	0.423178	4.13135	0.119483	1.62283	13.0681	10.3921	0.479395
1700088E04Rik	Drug - Vehicle	Pancreatic islets	0.0794735	0.682824	0.997387		DSP-1001250001018-C-G08.dcc	Drug	2.17593	8.69347	1.10437	0.855932	3.41313	0.158375	1.67993	13.1328	9.02904	0.67567
1700092M07Rik	Drug - Vehicle	Pancreatic islets	0.215133	0.290931	0.910703		DSP-1001250001018-C-G09.dcc	Drug	1.86066	7.91102	1.39693	0.699765	2.75015	0.0872029	1.17539	10.9718	7.84196	0.277271
1700093K21Rik	Drug - Vehicle	Pancreatic islets	-0.138609	1	1		DSP-1001250001018-C-G10.dcc	Drug	2.65265	7.31352	1.03719	0.520162	3.55817	0.0328039	1.45694	12.6137	9.93948	0.583188
1700094D03Rik	Drug - Vehicle	Pancreatic islets	0.391992	0.45633	0.910703		DSP-1001250001018-C-G11.dcc	Drug	3.26773	6.11182	1.04997	0.717951	2.63657	0	1.25949	11.3204	7.80174	0.783772
1700102P08Rik	Drug - Vehicle	Pancreatic islets	0.327297	0.48745	0.910703		DSP-1001250001018-C-G12.dcc	Drug	1.6451	7.25118	0.96172	0.6691	3.47631	0.136227	1.34026	11.5804	8.7508	0.24763
1700109H08Rik	Drug - Vehicle	Pancreatic islets	-0.153576	0.554847	0.922299		DSP-1001250001018-C-H01.dcc	Drug	1.44606	7.96744	1.08558	0.515968	3.44406	0.146164	1.23366	11.5164	8.47492	0.204198
1700113H08Rik	Drug - Vehicle	Pancreatic islets	-0.0655454	0.709442	1		DSP-1001250001018-C-H02.dcc	Drug	1.44099	5.59218	0.659347	0.497706	1.35978	0.0138868	0.620776	8.24137	4.0256	0.541985
1700122O11Rik	Drug - Vehicle	Pancreatic islets	-0.762701	0.163083	0.910703		DSP-1001250001019-D-F01.dcc	Vehicle	0.0364293	0.828284	0	0	0.0167269	0	0.0378864	0.162942	0.398225	1.3565
1700123K08Rik	Drug - Vehicle	Pancreatic islets	-0.113139	0.591969	0.922299		DSP-1001250001019-D-F02.dcc	Vehicle	0.414065	1.94001	0.0717042	0	0.0573192	0.12703	0.12655	1.81456	0.746721	1.48835
1700123L14Rik	Drug - Vehicle	Pancreatic islets	0.187936	1	1		DSP-1001250001019-D-F03.dcc	Vehicle	1.33663	3.42265	0	0.112971	0.869221	0	0.478931	3.78125	2.59513	1.26363
1700123O20Rik	Drug - Vehicle	Pancreatic islets	-1.13928	3.84167e-05	0.00675658		DSP-1001250001019-D-F04.dcc	Vehicle	1.53216	3.99075	0.0916375	0.283372	1.00931	0.00253922	0.536858	4.8507	2.85775	1.66218
1700125H20Rik	Drug - Vehicle	Pancreatic islets	-0.163905	1	1		DSP-1001250001019-D-F05.dcc	Vehicle	1.45604	6.00703	0.0634814	0.125104	1.22018	0.0040141	0.568476	5.69524	3.21324	1.0165
1700129C05Rik	Drug - Vehicle	Pancreatic islets	-3.19866	0.184985	0.910703		DSP-1001250001019-D-F12.dcc	Vehicle	1.37436	6.69193	0.110406	0.191627	0.744397	0	0.400009	6.57417	3.10671	0.430004
1810009A15Rik	Drug - Vehicle	Pancreatic islets	0.0913023	1	1		DSP-1001250001019-D-G01.dcc	Vehicle	1.66507	3.96923	0.688547	0.369752	2.15781	0.077126	0.696983	9.36546	5.5462	1.05929
1810009J06Rik	Drug - Vehicle	Pancreatic islets	-0.095658	1	1		DSP-1001250001019-D-G02.dcc	Vehicle	2.08716	3.96833	0.11686	0.462025	1.89375	0.166858	0.691934	7.46002	3.96351	1.1315
1810010H24Rik	Drug - Vehicle	Pancreatic islets	0.101468	1	1		DSP-1001250001019-D-G03.dcc	Vehicle	1.41331	3.87174	0.516786	0.363048	1.88956	0.0207491	0.777272	8.29011	6.59703	1.18203
1810013L24Rik	Drug - Vehicle	Pancreatic islets	0.587256	0.200164	0.910703		DSP-1001250001019-D-G04.dcc	Vehicle	2.35422	5.08707	0.724055	0.347151	2.72455	0.0879335	1.12457	10.809	6.15848	0.120977
1810024B03Rik	Drug - Vehicle	Pancreatic islets	-0.0650102	0.768589	1		DSP-1001250001019-D-G05.dcc	Vehicle	0.950449	7.80124	0	0.0502128	0.7431	0	0.359841	6.24626	3.32022	1.52466
1810030O07Rik	Drug - Vehicle	Pancreatic islets	0.0089853	0.999953	1		DSP-1001250001019-D-G08.dcc	Vehicle	1.21302	2.79877	0.421905	0.397834	1.31081	0	0.451001	6.74384	3.77435	1.12172
1810037I17Rik	Drug - Vehicle	Pancreatic islets	-0.602926	0.188323	0.910703		DSP-1001250001019-D-G09.dcc	Vehicle	1.54009	4.98139	0.247757	0.332289	1.91326	0.135141	0.841633	9.32629	5.48104	0.559246
1810046K07Rik	Drug - Vehicle	Pancreatic islets	-0.0716305	0.709134	1		DSP-1001250001019-D-G10.dcc	Vehicle	1.01712	5.21953	0.108766	0.422698	1.49609	0	0.714176	7.638	4.7663	0.491942
1810055G02Rik	Drug - Vehicle	Pancreatic islets	0.152852	1	1		DSP-1001250001019-D-H12.dcc	Vehicle	1.08711	4.72083	0.331043	0.224003	1.71669	0.129874	0.723621	7.99104	5.13064	0.242632
1810062G17Rik	Drug - Vehicle	Pancreatic islets	0.444788	0.250071	0.910703
1810065E05Rik	Drug - Vehicle	Pancreatic islets	-0.366738	0.233234	0.910703		Average values of immune cell proportions in pancreatic lymph node in NOD model
2010003K11Rik	Drug - Vehicle	Pancreatic islets	0.0983226	1	1			alpha-beta T	B	DC	gamma-delta T	ILC	monocyte	myeloid	Stem&Prog	stroma	T act
2010106E10Rik	Drug - Vehicle	Pancreatic islets	-0.209636	1	1		Vehicle	1.29848	4.35325	0.232863	0.245472	1.31752	0.050084	0.56865	6.44993	3.8437	0.976743
2010109A12Rik	Drug - Vehicle	Pancreatic islets	-0.261213	1	1		Drug	2.59866	8.01956	1.02799	0.706476	3.27368	0.10781	1.26498	11.5813	8.05865	0.631966
Cracdl	Drug - Vehicle	Pancreatic islets	0.0516584	1	1
2200002D01Rik	Drug - Vehicle	Pancreatic islets	-0.549948	0.196172	0.910703
2200002J24Rik	Drug - Vehicle	Pancreatic islets	-0.264014	0.323134	0.910703		Figure 7I. Immune cell proportions in pancreatic islets between vehicle and drug groups - NOD model
2210016F16Rik	Drug - Vehicle	Pancreatic islets	0.192479	0.516868	0.919957		Dendritic cells		ILC		Myeloid		B cells		Stem and progenitor		Stromal		Alpha beta		Activated T cells
2210016L21Rik	Drug - Vehicle	Pancreatic islets	0.326744	0.245999	0.910703		Vehicle	Drug	Vehicle	Drug	Vehicle	Drug	Vehicle	Drug	Vehicle	Drug	Vehicle	Drug	Vehicle	Drug	Vehicle	Drug
Lypd8l	Drug - Vehicle	Pancreatic islets	0.0378998	0.807593	1		0.145118	0.443541	0.46057	1.92126	0.23009	1.23241	1.62742	4.74135	6.06011	11.6527	1.6817	7.44012	1.3331	2.3086	0.931795	0
2210408I21Rik	Drug - Vehicle	Pancreatic islets	0.488581	0.191691	0.910703		0.176256	0.18664	1.54564	1.68453	0.372091	1.00966	3.14792	4.91284	6.17776	9.99428	2.61899	5.88588	1.15021	2.27775	0.214354	0.133206
2210418O10Rik	Drug - Vehicle	Pancreatic islets	0.223989	0.0763718	0.910703		0.36523	0.594464	0.729132	1.95481	0.34377	0.744312	2.21691	3.86403	5.70754	10.7789	1.87392	6.68019	1.38408	1.7507	0.536027	0
2300002M23Rik	Drug - Vehicle	Pancreatic islets	0.153236	1	1		0.427207	0	1.58976	1.37072	0.887925	0.779007	4.02007	3.58459	8.88573	9.91955	4.44763	5.37476	1.23552	1.62287	0.26719	0.132041
2300009A05Rik	Drug - Vehicle	Pancreatic islets	0.14568	0.498781	0.911886		0.005819	0.853624	0.003712	1.87268	0.131717	0.825147	1.1175	5.39777	3.93698	11.5945	0.582216	6.56129	0.989249	1.43188	0.827591	0
2310002L09Rik	Drug - Vehicle	Pancreatic islets	-0.633752	0.268893	0.910703		0.148277	0.500927	0.640837	2.24087	0.261679	1.46721	1.91437	5.596	5.02463	14.1876	1.84233	8.40837	0.566618	0.859967	0.36579	0
2310009B15Rik	Drug - Vehicle	Pancreatic islets	-0.199312	0.395358	0.910703		0.272301	0.46798	0.466341	2.37659	0.131668	1.16397	1.70318	4.8897	4.76467	12.5842	1.61246	7.97095	0.610072	1.68036	0.174886	0.033151
2310011J03Rik	Drug - Vehicle	Pancreatic islets	0.5138	0.202339	0.910703		0.4204	0.105789	0.882275	0.981129	0.380023	0.374793	2.31129	3.13266	5.66023	8.94615	2.39166	3.28593	0.970674	1.99917	0.231517	0.00633
2310022A10Rik	Drug - Vehicle	Pancreatic islets	-0.0260612	0.853616	1		0	0.185864	0.96076	1.19788	0.545821	0.442483	2.08866	3.35588	6.72786	9.26875	1.67587	3.10036	1.21051	2.01442	0.673956	0.170123
2310022B05Rik	Drug - Vehicle	Pancreatic islets	0.380068	0.457413	0.910703		0	0	1.32504	0.975367	0.412892	0.355536	3.26218	3.05499	5.04253	7.62983	2.21703	2.90097	1.18583	2.44863	1.46785	0.232401
2310030G06Rik	Drug - Vehicle	Pancreatic islets	0.107118	0.608022	0.928525		0.083671	0.616936	0.719059	1.14793	0.283883	0.56152	1.82531	3.74954	4.78477	11.0974	1.66102	3.21428	1.04506	1.22191	0.270857	0.058406
2310033P09Rik	Drug - Vehicle	Pancreatic islets	-0.6613	0.198212	0.910703		0.179161	0.266959	0.332911	2.32887	0.24605	1.08353	1.70709	4.91109	5.42988	12.6666	1.52658	5.98471	0.611433	2.10616	0.345034	0.074982
2310034C09Rik	Drug - Vehicle	Pancreatic islets	-0.349319	0.592062	0.922299		0.043124	0.37541	0.30017	2.2999	0.192723	1.10204	1.57014	4.65008	4.27987	11.2257	1.20578	7.16725	0.703508	1.50338	0.325617	0
2310034G01Rik	Drug - Vehicle	Pancreatic islets	0.540487	0.00807467	0.333685		0.102792	0.248665	0.677206	1.06318	0.269874	0.458172	1.9111	3.12858	5.23062	8.95551	1.87829	3.35891	0.986013	1.64052	0.269872	0.009739
2310034P14Rik	Drug - Vehicle	Pancreatic islets	0.205152	0.4382	0.910703		0.310688	0.520618	0.738304	1.60746	0.357926	0.859447	2.19425	3.85377	5.65339	11.4187	1.84266	4.9599	0.922762	2.01423	0.196724	0
2310039H08Rik	Drug - Vehicle	Pancreatic islets	-0.547799	0.441234	0.910703		0.043915	0.280595	0.511693	1.45237	0.3283	0.763689	1.84423	3.4269	4.89757	13.0121	1.73649	4.37982	0.925763	1.40733	0.276418	0.288966
2310050C09Rik	Drug - Vehicle	Pancreatic islets	0.0226091	0.99924	1		0.1848	0.640133	0.585326	1.59823	0.263045	0.702037	1.81485	3.84675	5.32205	9.88319	1.85829	5.01736	1.12994	1.55594	0.142446	0
2310057J18Rik	Drug - Vehicle	Pancreatic islets	-0.332843	0.467287	0.910703		0.486828	0.673057	1.2008	1.4905	0.492103	0.724122	2.81167	4.21176	6.63747	10.3438	2.99554	4.94445	1.52157	1.55063	0	0.007417
2310057M21Rik	Drug - Vehicle	Pancreatic islets	-0.513446	0.208713	0.910703		0.072481	0.04813	0.449421	1.48247	0.211712	0.647014	1.89283	3.16993	5.57706	8.00449	1.93697	3.30054	0.884377	2.49032	0.333207	0.590538
2310057N15Rik	Drug - Vehicle	Pancreatic islets	-0.34475	0.255913	0.910703		0.047056	0.046738	0.180769	1.1279	0.017118	0.347274	1.39552	3.12164	4.26225	8.31582	1.05352	2.61069	0.910557	2.20514	0.27747	0
2310061I04Rik	Drug - Vehicle	Pancreatic islets	-3.84855	0.511707	0.916104		0	0.465343	0.660006	2.34124	0.29504	0.97464	1.43583	4.90637	4.84624	11.6069	0.752446	6.30524	2.65086	2.20348	0.231261	0.084822
2310061N02Rik	Drug - Vehicle	Pancreatic islets	0.396966	0.478106	0.910703		0.240048	0	1.74514	0.070642	0.600088	0.103567	4.41039	2.64616	8.16537	6.64838	3.7985	1.35835	1.23444	1.87035	0.439675	0.775012
2310079G19Rik	Drug - Vehicle	Pancreatic islets	-0.867642	0.435346	0.910703		0.527092	0.576515	2.62029	2.33223	0.892647	1.02797	3.9017	4.53084	10.13	11.078	5.05783	7.69418	1.55936	1.6151	0.435714	0
2410002F23Rik	Drug - Vehicle	Pancreatic islets	0.17187	0.274265	0.910703		0.027034	0.226092	0.954521	1.30948	0.349324	0.638547	3.35189	3.44506	7.90154	9.41092	4.75074	3.8439	1.51895	1.75386	0.80888	0.127068
2410004B18Rik	Drug - Vehicle	Pancreatic islets	-0.0278181	0.879286	1		0.139938	0.187717	1.82132	1.45584	0.773824	0.603856	3.55376	3.47789	8.1247	9.23781	4.80616	4.38358	2.13666	1.43528	0.311666	0.186011
2410004P03Rik	Drug - Vehicle	Pancreatic islets	-0.803001	0.151908	0.910703		0	0.402703	0.166677	1.76008	0.116143	0.845495	1.78261	4.98968	3.18367	11.8389	1.15927	5.10882	0.873627	1.92292	0.841073	0.049098
Spring1	Drug - Vehicle	Pancreatic islets	0.21804	1	1		0.572455		1.97282		0.940095		4.20874		9.51777		4.81833		1.80896		0.538558
2410137M14Rik	Drug - Vehicle	Pancreatic islets	-1.1578	0.579965	0.922299		0.07065		1.30854		0.511295		2.18457		6.81632		2.39581		1.20236		0.280019
2510002D24Rik	Drug - Vehicle	Pancreatic islets	-0.0967934	0.654308	0.96862		0.458417		0.434756		0.301633		2.49434		4.55398		2.27373		2.14068		0.457516
2510009E07Rik	Drug - Vehicle	Pancreatic islets	0.189574	0.380206	0.910703		0.586291		2.49885		1.00598		4.50375		8.76736		6.06927		2.29992		0.156992
2510039O18Rik	Drug - Vehicle	Pancreatic islets	0.00972879	0.999901	1		0.196555		1.28059		0.494933		2.33077		6.60622		3.07388		1.62512		0.432908
2610001J05Rik	Drug - Vehicle	Pancreatic islets	-0.00293308	0.986518	1
2610002M06Rik	Drug - Vehicle	Pancreatic islets	-0.178518	0.407048	0.910703
2610008E11Rik	Drug - Vehicle	Pancreatic islets	-0.885136	0.183869	0.910703		Figure 7J. Immune cell proportions in pancreatic lymph nodes between vehicle and drug groups - NOD model
2610028H24Rik	Drug - Vehicle	Pancreatic islets	-0.550775	0.438976	0.910703		Dendritic cell		ILC		Myeloid		Monocyte		B cells		Stem and progenitor		Stroma		alpha-beta		gamma-delta		Activated T cells
2610301B20Rik	Drug - Vehicle	Pancreatic islets	0.0811512	1	1		Vehicle	Drug	Vehicle	Drug	Vehicle	Drug	Vehicle	Drug	Vehicle	Drug	Vehicle	Drug	Vehicle	Drug	Vehicle	Drug	Vehicle	Drug	Vehicle	Drug
2610318N02Rik	Drug - Vehicle	Pancreatic islets	-0.243788	0.298829	0.910703		0	1.16451	0.016727	5.43622	0.037886	1.42295	0	0.280334	0.828284	7.8907	0.162942	13.594	0.398225	11.1186	0.036429	5.20946	0	1.40038	1.3565	0.945065
2610507B11Rik	Drug - Vehicle	Pancreatic islets	0.530443	0.447057	0.910703		0.071704	1.41789	0.057319	4.45512	0.12655	1.82469	0.12703	0.154049	1.94001	12.3515	1.81455	13.5487	0.746721	11.3804	0.414065	1.22478	0	0.356588	1.48835	0.520518
2610524H06Rik	Drug - Vehicle	Pancreatic islets	-0.510583	0.449094	0.910703		0	1.62796	0.869221	4.2782	0.478931	1.40786	0	0.175873	3.42265	8.42915	3.78125	14.0969	2.59513	10.296	1.33663	3.21591	0.112971	0.841458	1.26363	1.01553
2610528A11Rik	Drug - Vehicle	Pancreatic islets	0.0220687	0.920053	1		0.091638	1.22501	1.00931	4.22181	0.536858	1.42627	0.002539	0.173599	3.99075	8.07596	4.8507	14.4855	2.85775	10.2837	1.53216	4.41396	0.283372	1.32573	1.66218	1.07752
2610528J11Rik	Drug - Vehicle	Pancreatic islets	-0.806849	0.177819	0.910703		0.063481	0	1.22018	0.044472	0.568476	0.010087	0.004014	0	6.00703	0.379222	5.69524	0.281574	3.21324	0.098964	1.45605	0.173464	0.125104	0.041444	1.0165	0.005799
2700049A03Rik	Drug - Vehicle	Pancreatic islets	0.399794	1	1		0.110406	1.24702	0.744397	4.32003	0.400009	1.35625	0	0.144054	6.69193	8.81684	6.57417	15.3216	3.10671	8.42356	1.37436	6.61329	0.191627	1.03632	0.430004	0.974955
2700062C07Rik	Drug - Vehicle	Pancreatic islets	-0.0081596	0.963366	1		0.688547	1.29468	2.15781	5.00233	0.696983	1.66833	0.077126	0.311597	3.96922	11.0008	9.36546	15.0822	5.5462	10.2882	1.66507	2.37933	0.369752	0.845437	1.05929	0.796343
Zfta	Drug - Vehicle	Pancreatic islets	-0.129122	0.546317	0.922299		0.11686	0.483235	1.89375	3.11016	0.691934	1.10676	0.166858	0.160319	3.96833	8.81981	7.46002	12.7553	3.96351	5.78869	2.08716	5.19751	0.462025	1.42713	1.1315	1.41826
2700097O09Rik	Drug - Vehicle	Pancreatic islets	0.129063	1	1		0.516786	0.077539	1.88956	0.303758	0.777272	0.181841	0.020749	0	3.87174	2.02737	8.29011	2.17541	6.59703	1.15862	1.41331	1.07775	0.363048	0.074673	1.18203	0.97849
2810004N23Rik	Drug - Vehicle	Pancreatic islets	-0.73352	0.196555	0.910703		0.724055	1.06394	2.72455	2.69209	1.12457	1.27218	0.087933	0	5.08707	8.96679	10.809	12.7929	6.15848	7.99507	2.35422	2.73921	0.347151	0.652936	0.120977	0.740557
Mtrfr	Drug - Vehicle	Pancreatic islets	-1.04505	0.458318	0.910703		0	0.916655	0.7431	3.20479	0.359841	1.76977	0	0	7.80124	9.65226	6.24626	12.8071	3.32022	9.16104	0.950449	1.75374	0.050213	0.665812	1.52466	0.08323
2810021J22Rik	Drug - Vehicle	Pancreatic islets	0.0788595	1	1		0.421905	1.5957	1.31081	3.63518	0.451001	1.46335	0	0.062228	2.79877	13.0311	6.74384	12.2403	3.77435	8.92447	1.21302	1.73062	0.397834	0.561851	1.12172	0.289953
2810408A11Rik	Drug - Vehicle	Pancreatic islets	0.266285	0.317954	0.910703		0.247757	1.15061	1.91326	4.13136	0.841633	1.62283	0.135141	0.119483	4.98139	10.1091	9.32629	13.0681	5.48104	10.3921	1.54009	1.75499	0.332289	0.423178	0.559246	0.479395
2810459M11Rik	Drug - Vehicle	Pancreatic islets	-0.602919	0.209728	0.910703		0.108766	1.10437	1.49609	3.41313	0.714176	1.67993	0	0.158375	5.21953	8.69347	7.638	13.1328	4.7663	9.02904	1.01712	2.17593	0.422698	0.855932	0.491942	0.67567
2900026A02Rik	Drug - Vehicle	Pancreatic islets	0.0807695	1	1		0.331043	1.39693	1.71669	2.75015	0.723621	1.17539	0.129874	0.087203	4.72083	7.91102	7.99104	10.9718	5.13064	7.84196	1.08712	1.86066	0.224003	0.699765	0.242632	0.277271
2900092C05Rik	Drug - Vehicle	Pancreatic islets	-0.169936	0.461962	0.910703			1.03719		3.55817		1.45694		0.032804		7.31352		12.6137		9.93948		2.65265		0.520162		0.583188
3110009E18Rik	Drug - Vehicle	Pancreatic islets	-0.00919477	0.999844	1			1.04997		2.63657		1.25949		0		6.11182		11.3203		7.80174		3.26773		0.717951		0.783772
3110040M04Rik	Drug - Vehicle	Pancreatic islets	-0.154827	0.385924	0.910703			0.96172		3.47631		1.34026		0.136227		7.25118		11.5804		8.7508		1.6451		0.6691		0.24763
3110040N11Rik	Drug - Vehicle	Pancreatic islets	0.23731	0.183675	0.910703			1.08558		3.44406		1.23366		0.146164		7.96744		11.5164		8.47492		1.44606		0.515968		0.204198
3110067G11Rik	Drug - Vehicle	Pancreatic islets	0.397154	0.471192	0.910703			0.659347		1.35978		0.620776		0.013887		5.59218		8.24137		4.0256		1.44099		0.497706		0.541985
3110082I17Rik	Drug - Vehicle	Pancreatic islets	-0.225735	0.327323	0.910703
3110082J24Rik	Drug - Vehicle	Pancreatic islets	-0.255052	0.314945	0.910703
3425401B19Rik	Drug - Vehicle	Pancreatic islets	-0.564846	0.211977	0.910703
3830406C13Rik	Drug - Vehicle	Pancreatic islets	0.0359069	1	1
Magea9	Drug - Vehicle	Pancreatic islets	-0.393348	0.459244	0.910703
Spata6l	Drug - Vehicle	Pancreatic islets	0.181988	0.413524	0.910703
4833420G17Rik	Drug - Vehicle	Pancreatic islets	0.110429	1	1
Hoatz	Drug - Vehicle	Pancreatic islets	-0.0270695	0.999999	1
4833439L19Rik	Drug - Vehicle	Pancreatic islets	-0.186297	1	1
4921504E06Rik	Drug - Vehicle	Pancreatic islets	-0.00814365	0.961161	1
4921507P07Rik	Drug - Vehicle	Pancreatic islets	0.0744263	1	1
4921511C20Rik	Drug - Vehicle	Pancreatic islets	-0.524142	0.588392	0.922299
4921517D22Rik	Drug - Vehicle	Pancreatic islets	-0.13412	0.598286	0.922483
4921524J17Rik	Drug - Vehicle	Pancreatic islets	-1.60903	1.5346e-05	0.00314419
4921524L21Rik	Drug - Vehicle	Pancreatic islets	-0.096401	0.612511	0.932371
4921536K21Rik	Drug - Vehicle	Pancreatic islets	0.0829954	1	1
4921539E11Rik	Drug - Vehicle	Pancreatic islets	-0.0128689	0.943603	1
4930402F06Rik	Drug - Vehicle	Pancreatic islets	-0.386382	0.0332099	0.910703
Dnaaf9	Drug - Vehicle	Pancreatic islets	0.18298	0.239193	0.910703
4930402K13Rik	Drug - Vehicle	Pancreatic islets	-0.444259	0.225479	0.910703
4930404H24Rik	Drug - Vehicle	Pancreatic islets	0.0509072	0.778102	1
4930404N11Rik	Drug - Vehicle	Pancreatic islets	0.175217	0.355161	0.910703
4930407I10Rik	Drug - Vehicle	Pancreatic islets	0.0368693	1	1
4930412O13Rik	Drug - Vehicle	Pancreatic islets	0.126791	0.999997	1
4930415L06Rik	Drug - Vehicle	Pancreatic islets	-0.2746	1	1
Tex49	Drug - Vehicle	Pancreatic islets	-0.240665	0.275574	0.910703
4930430F08Rik	Drug - Vehicle	Pancreatic islets	0.448412	1	1
Brme1	Drug - Vehicle	Pancreatic islets	0.0163428	0.923319	1
4930432M17Rik	Drug - Vehicle	Pancreatic islets	-0.728028	1	1
4930433I11Rik	Drug - Vehicle	Pancreatic islets	-0.142773	1	1
4930438A08Rik	Drug - Vehicle	Pancreatic islets	-0.0380289	0.809675	1
4930444P10Rik	Drug - Vehicle	Pancreatic islets	-0.184443	0.373233	0.910703
4930445K14Rik	Drug - Vehicle	Pancreatic islets	-0.154295	0.385385	0.910703
4930447A16Rik	Drug - Vehicle	Pancreatic islets	-0.112898	0.585576	0.922299
4930447C04Rik	Drug - Vehicle	Pancreatic islets	-0.322564	1	1
4930449I24Rik	Drug - Vehicle	Pancreatic islets	0.175304	0.593657	0.922299
Dnaaf8	Drug - Vehicle	Pancreatic islets	-0.244029	0.309639	0.910703
4930451I11Rik	Drug - Vehicle	Pancreatic islets	0.303225	0.280396	0.910703
Cfap20dc	Drug - Vehicle	Pancreatic islets	-0.42872	0.26945	0.910703
4930453N24Rik	Drug - Vehicle	Pancreatic islets	0.395348	0.0191382	0.656912
4930455H04Rik	Drug - Vehicle	Pancreatic islets	-0.674279	0.439851	0.910703
4930467E23Rik	Drug - Vehicle	Pancreatic islets	-0.218377	0.137425	0.910703
4930469K13Rik	Drug - Vehicle	Pancreatic islets	-0.167217	0.467783	0.910703
4930470P17Rik	Drug - Vehicle	Pancreatic islets	-0.377977	0.592408	0.922299
4930474N05Rik	Drug - Vehicle	Pancreatic islets	-0.510331	0.245991	0.910703
4930480E11Rik	Drug - Vehicle	Pancreatic islets	-2.52859	0.429696	0.910703
4930486L24Rik	Drug - Vehicle	Pancreatic islets	-0.19804	0.413597	0.910703
4930503L19Rik	Drug - Vehicle	Pancreatic islets	-0.548998	0.202653	0.910703
4930505A04Rik	Drug - Vehicle	Pancreatic islets	-0.202421	1	1
4930512M02Rik	Drug - Vehicle	Pancreatic islets	-0.0558974	0.761031	1
4930513O06Rik	Drug - Vehicle	Pancreatic islets	-0.267284	0.303292	0.910703
4930519G04Rik	Drug - Vehicle	Pancreatic islets	0.312709	0.284954	0.910703
4930522H14Rik	Drug - Vehicle	Pancreatic islets	-0.179789	1	1
4930523C07Rik	Drug - Vehicle	Pancreatic islets	-1.61832	0.174103	0.910703
4930524B15Rik	Drug - Vehicle	Pancreatic islets	-0.0301	0.999996	1
4930524J08Rik	Drug - Vehicle	Pancreatic islets	-0.169214	0.454984	0.910703
4930544D05Rik	Drug - Vehicle	Pancreatic islets	-0.504103	0.193797	0.910703
4930544G11Rik	Drug - Vehicle	Pancreatic islets	-0.269352	0.295241	0.910703
4930548H24Rik	Drug - Vehicle	Pancreatic islets	0.230603	0.344182	0.910703
4930550C14Rik	Drug - Vehicle	Pancreatic islets	0.360879	0.259683	0.910703
Magea13	Drug - Vehicle	Pancreatic islets	-0.771337	0.00182581	0.110629
4930555G01Rik	Drug - Vehicle	Pancreatic islets	-0.289416	0.000410555	0.0348621
4930558C23Rik	Drug - Vehicle	Pancreatic islets	0.252825	0.325498	0.910703
4930558K02Rik	Drug - Vehicle	Pancreatic islets	-0.776349	0.185128	0.910703
4930562C15Rik	Drug - Vehicle	Pancreatic islets	-0.0140145	0.99996	1
4930563E22Rik	Drug - Vehicle	Pancreatic islets	-0.134436	0.466963	0.910703
4930563M21Rik	Drug - Vehicle	Pancreatic islets	-0.129465	1	1
4930564C03Rik	Drug - Vehicle	Pancreatic islets	0.00424293	0.999999	1
4930564D02Rik	Drug - Vehicle	Pancreatic islets	-0.722938	0.199334	0.910703
4930567H17Rik	Drug - Vehicle	Pancreatic islets	-0.0180693	0.999984	1
4930568D16Rik	Drug - Vehicle	Pancreatic islets	-0.503549	0.00103822	0.0711504
4930578G10Rik	Drug - Vehicle	Pancreatic islets	0.138508	1	1
4930578I06Rik	Drug - Vehicle	Pancreatic islets	-0.27986	0.474767	0.910703
4930578L24Rik	Drug - Vehicle	Pancreatic islets	-0.160055	0.432826	0.910703
4930579F01Rik	Drug - Vehicle	Pancreatic islets	-0.374286	0.273797	0.910703
4930579G24Rik	Drug - Vehicle	Pancreatic islets	-0.238268	0.366655	0.910703
4930583I09Rik	Drug - Vehicle	Pancreatic islets	-0.0844514	1	1
4930590J08Rik	Drug - Vehicle	Pancreatic islets	-1.27263	0.0566243	0.910703
4930595D18Rik	Drug - Vehicle	Pancreatic islets	0.281322	0.300101	0.910703
4930595M18Rik	Drug - Vehicle	Pancreatic islets	0.0688739	0.726706	1
4930596D02Rik	Drug - Vehicle	Pancreatic islets	-1.17521	0.287927	0.910703
4931400O07Rik	Drug - Vehicle	Pancreatic islets	0.0395981	0.999998	1
4931406B18Rik	Drug - Vehicle	Pancreatic islets	-0.780931	0.265285	0.910703
4931406C07Rik	Drug - Vehicle	Pancreatic islets	0.0360304	0.808715	1
Garre1	Drug - Vehicle	Pancreatic islets	-0.159075	0.431669	0.910703
4931408C20Rik	Drug - Vehicle	Pancreatic islets	-0.371356	0.226993	0.910703
4931414P19Rik	Drug - Vehicle	Pancreatic islets	-0.285755	0.324808	0.910703
4931417E11Rik	Drug - Vehicle	Pancreatic islets	-1.16011	0.433105	0.910703
4931422A03Rik	Drug - Vehicle	Pancreatic islets	-0.235168	0.372393	0.910703
4931428F04Rik	Drug - Vehicle	Pancreatic islets	-0.783929	0.328997	0.910703
4931428L18Rik	Drug - Vehicle	Pancreatic islets	-0.0140075	0.999977	1
4931429L15Rik	Drug - Vehicle	Pancreatic islets	0.327402	0.284386	0.910703
4932411N23Rik	Drug - Vehicle	Pancreatic islets	-1.43202	0.17352	0.910703
4932414N04Rik	Drug - Vehicle	Pancreatic islets	-0.155595	0.406573	0.910703
4932429P05Rik	Drug - Vehicle	Pancreatic islets	-0.664598	0.00483305	0.226538
4932438A13Rik	Drug - Vehicle	Pancreatic islets	0.276345	1	1
4932438H23Rik	Drug - Vehicle	Pancreatic islets	-0.198581	0.413278	0.910703
4933400A11Rik	Drug - Vehicle	Pancreatic islets	-1.00838	0.432286	0.910703
4933402D24Rik	Drug - Vehicle	Pancreatic islets	-0.995807	0.580981	0.922299
Magec2	Drug - Vehicle	Pancreatic islets	-0.234946	0.388527	0.910703
4933402J07Rik	Drug - Vehicle	Pancreatic islets	-0.272323	0.322095	0.910703
4933402N03Rik	Drug - Vehicle	Pancreatic islets	-0.190458	0.376805	0.910703
4933403O08Rik	Drug - Vehicle	Pancreatic islets	-1.92203	0.430046	0.910703
4933405L10Rik	Drug - Vehicle	Pancreatic islets	-0.856146	0.432039	0.910703
4933405O20Rik	Drug - Vehicle	Pancreatic islets	-2.01269	0.166414	0.910703
4933407L21Rik	Drug - Vehicle	Pancreatic islets	-0.0350109	0.999999	1
4933407O12Rik	Drug - Vehicle	Pancreatic islets	0.407695	0.463582	0.910703
4933409G03Rik	Drug - Vehicle	Pancreatic islets	-0.360789	0.243137	0.910703
4933411K16Rik	Drug - Vehicle	Pancreatic islets	0.0212177	0.999999	1
4933412E24Rik	Drug - Vehicle	Pancreatic islets	-0.518334	0.585139	0.922299
4933414I15Rik	Drug - Vehicle	Pancreatic islets	-0.257213	0.350952	0.910703
4933417A18Rik	Drug - Vehicle	Pancreatic islets	0.207248	0.352393	0.910703
4933421I07Rik	Drug - Vehicle	Pancreatic islets	-0.470049	0.215639	0.910703
4933424G06Rik	Drug - Vehicle	Pancreatic islets	0.131113	1	1
4933427D14Rik	Drug - Vehicle	Pancreatic islets	-0.470778	0.582564	0.922299
4933427I04Rik	Drug - Vehicle	Pancreatic islets	0.0312331	0.8721	1
4933428G20Rik	Drug - Vehicle	Pancreatic islets	0.128461	0.470616	0.910703
4933428M09Rik	Drug - Vehicle	Pancreatic islets	-0.220612	0.408601	0.910703
4933430I17Rik	Drug - Vehicle	Pancreatic islets	0.146363	0.541059	0.922299
4933434E20Rik	Drug - Vehicle	Pancreatic islets	0.258311	0.455068	0.910703
4933436I01Rik	Drug - Vehicle	Pancreatic islets	-0.363277	0.466729	0.910703
4933440N22Rik	Drug - Vehicle	Pancreatic islets	0.049756	1	1
5031439G07Rik	Drug - Vehicle	Pancreatic islets	0.143214	0.444295	0.910703
Elapor1	Drug - Vehicle	Pancreatic islets	0.474739	0.215704	0.910703
5430401F13Rik	Drug - Vehicle	Pancreatic islets	0.0174733	0.999991	1
5430402E10Rik	Drug - Vehicle	Pancreatic islets	-0.396805	0.42333	0.910703
Tasl	Drug - Vehicle	Pancreatic islets	0.00411753	0.999212	1
5530400C23Rik	Drug - Vehicle	Pancreatic islets	-0.668916	0.439102	0.910703
5530401A14Rik	Drug - Vehicle	Pancreatic islets	-0.0204835	1	1
5730409E04Rik	Drug - Vehicle	Pancreatic islets	0.067049	0.713549	1
5730455P16Rik	Drug - Vehicle	Pancreatic islets	0.0563429	1	1
5730480H06Rik	Drug - Vehicle	Pancreatic islets	0.187529	0.405353	0.910703
5730522E02Rik	Drug - Vehicle	Pancreatic islets	0.124885	0.562911	0.922299
5730596B20Rik	Drug - Vehicle	Pancreatic islets	0.0843491	0.7116	1
Scart2	Drug - Vehicle	Pancreatic islets	-0.0977712	0.647518	0.962656
6030458C11Rik	Drug - Vehicle	Pancreatic islets	0.0356009	1	1
6030468B19Rik	Drug - Vehicle	Pancreatic islets	0.114286	1	1
6030498E09Rik	Drug - Vehicle	Pancreatic islets	0.110392	0.570255	0.922299
6330403K07Rik	Drug - Vehicle	Pancreatic islets	0.155407	0.452018	0.910703
6330409D20Rik	Drug - Vehicle	Pancreatic islets	0.266496	0.317145	0.910703
6430548M08Rik	Drug - Vehicle	Pancreatic islets	0.321355	0.273872	0.910703
6430550D23Rik	Drug - Vehicle	Pancreatic islets	0.235663	0.151353	0.910703
6430571L13Rik	Drug - Vehicle	Pancreatic islets	-0.0536535	0.797945	1
6430628N08Rik	Drug - Vehicle	Pancreatic islets	0.227677	0.376217	0.910703
6820408C15Rik	Drug - Vehicle	Pancreatic islets	-0.0801286	0.65365	0.968295
7420426K07Rik	Drug - Vehicle	Pancreatic islets	-0.765792	0.00206229	0.121982
7530416G11Rik	Drug - Vehicle	Pancreatic islets	0.113693	1	1
8030423J24Rik	Drug - Vehicle	Pancreatic islets	-0.236452	0.354709	0.910703
8030462N17Rik	Drug - Vehicle	Pancreatic islets	0.397798	0.233071	0.910703
8030474K03Rik	Drug - Vehicle	Pancreatic islets	-0.467347	0.221818	0.910703
9030025P20Rik	Drug - Vehicle	Pancreatic islets	0.355638	0.583818	0.922299
9030624G23Rik	Drug - Vehicle	Pancreatic islets	-0.263464	0.249026	0.910703
9130008F23Rik	Drug - Vehicle	Pancreatic islets	0.42417	0.238269	0.910703
9130019O22Rik	Drug - Vehicle	Pancreatic islets	0.11868	1	1
9130023H24Rik	Drug - Vehicle	Pancreatic islets	0.204067	0.395763	0.910703
9130213A22Rik	Drug - Vehicle	Pancreatic islets	-0.939178	0.144786	0.910703
9130230L23Rik	Drug - Vehicle	Pancreatic islets	0.0586847	0.681899	0.996329
9130401M01Rik	Drug - Vehicle	Pancreatic islets	0.375892	0.264511	0.910703
9130409I23Rik	Drug - Vehicle	Pancreatic islets	-0.00773581	0.999892	1
9230102O04Rik	Drug - Vehicle	Pancreatic islets	0.0939423	1	1
9230112D13Rik	Drug - Vehicle	Pancreatic islets	0.0581156	1	1
9330159F19Rik	Drug - Vehicle	Pancreatic islets	0.583082	0.212571	0.910703
Elapor2	Drug - Vehicle	Pancreatic islets	-0.00225395	0.991038	1
9330182O14Rik	Drug - Vehicle	Pancreatic islets	-0.254937	0.370775	0.910703
9430015G10Rik	Drug - Vehicle	Pancreatic islets	0.246068	0.323838	0.910703
9430038I01Rik	Drug - Vehicle	Pancreatic islets	-0.232454	0.325077	0.910703
9430069I07Rik	Drug - Vehicle	Pancreatic islets	0.160575	0.425291	0.910703
9430097D07Rik	Drug - Vehicle	Pancreatic islets	0.103335	1	1
9530002B09Rik	Drug - Vehicle	Pancreatic islets	-0.513429	0.072264	0.910703
9530003J23Rik	Drug - Vehicle	Pancreatic islets	0.196986	0.357535	0.910703
9530053A07Rik	Drug - Vehicle	Pancreatic islets	0.263079	0.507903	0.914589
9530068E07Rik	Drug - Vehicle	Pancreatic islets	-0.745283	0.000779832	0.0575548
9530077C05Rik	Drug - Vehicle	Pancreatic islets	0.22152	0.368751	0.910703
9830107B12Rik	Drug - Vehicle	Pancreatic islets	0.0553152	0.999967	1
9930012K11Rik	Drug - Vehicle	Pancreatic islets	0.565524	0.210055	0.910703
9930021J03Rik	Drug - Vehicle	Pancreatic islets	0.162455	0.369171	0.910703
9930104L06Rik	Drug - Vehicle	Pancreatic islets	0.111381	1	1
9930111J21Rik1	Drug - Vehicle	Pancreatic islets	-0.288689	0.229851	0.910703
a	Drug - Vehicle	Pancreatic islets	-1.63187	0.579772	0.922299
A130010J15Rik	Drug - Vehicle	Pancreatic islets	0.473517	0.447416	0.910703
A1bg	Drug - Vehicle	Pancreatic islets	-0.331609	0.469068	0.910703
A1cf	Drug - Vehicle	Pancreatic islets	0.11092	0.585646	0.922299
A230072I06Rik	Drug - Vehicle	Pancreatic islets	-0.650849	0.207826	0.910703
A26c2	Drug - Vehicle	Pancreatic islets	-0.792087	0.195288	0.910703
A26c3	Drug - Vehicle	Pancreatic islets	0.132855	1	1
A2m	Drug - Vehicle	Pancreatic islets	-0.513982	1	1
A2ml1	Drug - Vehicle	Pancreatic islets	0.174866	1	1
A330070K13Rik	Drug - Vehicle	Pancreatic islets	-1.24103	0.431139	0.910703
A3galt2	Drug - Vehicle	Pancreatic islets	0.232998	0.295108	0.910703
A430005L14Rik	Drug - Vehicle	Pancreatic islets	-0.257809	0.291787	0.910703
A430033K04Rik	Drug - Vehicle	Pancreatic islets	0.449836	0.244928	0.910703
A4galt	Drug - Vehicle	Pancreatic islets	-0.195664	0.382004	0.910703
A4gnt	Drug - Vehicle	Pancreatic islets	0.105778	0.554912	0.922299
A530016L24Rik	Drug - Vehicle	Pancreatic islets	-0.246367	0.326403	0.910703
A530032D15Rik	Drug - Vehicle	Pancreatic islets	-0.0409927	0.999994	1
A530064D06Rik	Drug - Vehicle	Pancreatic islets	-0.0636236	1	1
A630001G21Rik	Drug - Vehicle	Pancreatic islets	0.098694	1	1
A630010A05Rik	Drug - Vehicle	Pancreatic islets	-0.121513	0.518178	0.920946
A630023A22Rik	Drug - Vehicle	Pancreatic islets	-0.545142	0.010383	0.401464
A630073D07Rik	Drug - Vehicle	Pancreatic islets	-0.783908	0.190049	0.910703
A630076J17Rik	Drug - Vehicle	Pancreatic islets	-0.0152792	0.919533	1
A630095N17Rik	Drug - Vehicle	Pancreatic islets	-0.00145247	0.993758	1
A730009L09Rik	Drug - Vehicle	Pancreatic islets	0.0471029	0.999999	1
A730046J19Rik	Drug - Vehicle	Pancreatic islets	-0.597378	0.438902	0.910703
A730049H05Rik	Drug - Vehicle	Pancreatic islets	-0.15778	1	1
A830005F24Rik	Drug - Vehicle	Pancreatic islets	-0.00476282	0.976278	1
A830018L16Rik	Drug - Vehicle	Pancreatic islets	-0.999599	0.18111	0.910703
A830031A19Rik	Drug - Vehicle	Pancreatic islets	-0.15041	0.504156	0.913197
A930004D18Rik	Drug - Vehicle	Pancreatic islets	-0.800946	0.180052	0.910703
A930009A15Rik	Drug - Vehicle	Pancreatic islets	-0.252512	0.348154	0.910703
A930017K11Rik	Drug - Vehicle	Pancreatic islets	-1.22264	0.475479	0.910703
A930018O16Rik	Drug - Vehicle	Pancreatic islets	0.664996	0.524255	0.922299
A930018P22Rik	Drug - Vehicle	Pancreatic islets	-0.373064	0.469673	0.910703
A930033H14Rik	Drug - Vehicle	Pancreatic islets	-0.317019	0.269148	0.910703
AA467197	Drug - Vehicle	Pancreatic islets	-0.37664	0.245985	0.910703
AA792892	Drug - Vehicle	Pancreatic islets	-1.85484	0.429906	0.910703
AA986860	Drug - Vehicle	Pancreatic islets	0.149156	1	1
Aaas	Drug - Vehicle	Pancreatic islets	-0.0715703	1	1
Aacs	Drug - Vehicle	Pancreatic islets	-0.182811	0.386358	0.910703
Aadac	Drug - Vehicle	Pancreatic islets	0.195215	0.524871	0.922299
Aadacl2	Drug - Vehicle	Pancreatic islets	-0.346817	0.26521	0.910703
Aadacl2fm1	Drug - Vehicle	Pancreatic islets	-0.561237	0.44694	0.910703
Aadacl2fm2	Drug - Vehicle	Pancreatic islets	0.173296	0.422992	0.910703
Aadacl2fm3	Drug - Vehicle	Pancreatic islets	0.194861	0.999999	1
Aadacl3	Drug - Vehicle	Pancreatic islets	-1.23928	0.430443	0.910703
Aadacl4	Drug - Vehicle	Pancreatic islets	-1.21306	0.0536813	0.910703
Aadacl4fm1	Drug - Vehicle	Pancreatic islets	-0.317235	0.234096	0.910703
Aadacl4fm2	Drug - Vehicle	Pancreatic islets	-0.715302	0.192158	0.910703
AAdacl4fm3	Drug - Vehicle	Pancreatic islets	0.308173	0.458981	0.910703
Aadacl4fm4	Drug - Vehicle	Pancreatic islets	0.0884719	0.698387	1
Aadacl4fm5	Drug - Vehicle	Pancreatic islets	-1.41113	0.373864	0.910703
Aadat	Drug - Vehicle	Pancreatic islets	-0.13371	1	1
Aagab	Drug - Vehicle	Pancreatic islets	0.480838	0.0149934	0.542768
Aamdc	Drug - Vehicle	Pancreatic islets	0.142123	1	1
Aamp	Drug - Vehicle	Pancreatic islets	0.0182556	0.900298	1
Aanat	Drug - Vehicle	Pancreatic islets	-0.159098	1	1
Aar2	Drug - Vehicle	Pancreatic islets	0.107316	1	1
Aard	Drug - Vehicle	Pancreatic islets	-0.288689	0.268565	0.910703
Aars	Drug - Vehicle	Pancreatic islets	-0.852042	0.000293518	0.0273214
Aars2	Drug - Vehicle	Pancreatic islets	-1.25593	0.431505	0.910703
Aarsd1	Drug - Vehicle	Pancreatic islets	0.175767	0.421603	0.910703
Aasdh	Drug - Vehicle	Pancreatic islets	0.259053	0.371347	0.910703
Aasdhppt	Drug - Vehicle	Pancreatic islets	0.220039	0.326975	0.910703
Aass	Drug - Vehicle	Pancreatic islets	-0.145942	1	1
Aatf	Drug - Vehicle	Pancreatic islets	0.416768	0.202642	0.910703
Aatk	Drug - Vehicle	Pancreatic islets	0.416308	0.23574	0.910703
AB124611	Drug - Vehicle	Pancreatic islets	-1.38099	0.000259264	0.0254077
Abat	Drug - Vehicle	Pancreatic islets	0.600066	0.197858	0.910703
[truncated: 39,309 more rows]
[truncated: 50 more columns]

## Sheet: Fig. 8
Day 7	Pancreatic islets
[truncated: 268 more rows]
[truncated: 21 more columns]

[truncated: 6 more sheets: Supp Fig 1, Supp Fig 2., Supp Fig 3., Supp. Fig 5., Supp. Fig 6, Supp. Fig8.]
